# Supplementary material for: Single-nucleus RNA-seq and FISH identify coordinated transcriptional activity in mammalian myofibers
Source: Nat Commun. 2020 Oct 9;11:5102. doi: 10.1038/s41467-020-18789-8 (PMC7547110; doi:10.1038/s41467-020-18789-8)
Supplement: Supplementary file 2 — Supplementary Data 1 [file 41467_2020_18789_MOESM2_ESM.xlsx]

## Sheet: Myh4 Cells -A
Dos santos et al. Supplementary data 1. Table of differently expressed genes between clusters from snRNA-seq data.
	p_val	avg_logFC	pct.1	pct.2	p_val_adj	cluster	gene
Mybpc2	0	1.29174	0.925	0.696	0	Myh4 Cells -1	Mybpc2
Myh4	0	1.25541	0.982	0.761	0	Myh4 Cells -1	Myh4
Mylk4	4.85793e-303	0.738698	0.995	0.919	9.71586e-300	Myh4 Cells -1	Mylk4
Tpm1	1.04249e-237	0.75393	0.969	0.838	2.08498e-234	Myh4 Cells -1	Tpm1
Phka1	4.68213e-218	0.788488	0.928	0.815	9.36426e-215	Myh4 Cells -1	Phka1
Pde4d	5.08433e-190	0.589158	0.99	0.936	1.01687e-186	Myh4 Cells -1	Pde4d
Gm26740	5.53313e-132	0.602224	0.971	0.846	1.10663e-128	Myh4 Cells -1	Gm26740
Myl1	8.55549e-105	0.609132	0.87	0.733	1.7111e-101	Myh4 Cells -1	Myl1
Actn3	2.15066e-103	0.920437	0.735	0.622	4.30132e-100	Myh4 Cells -1	Actn3
Igfn1	3.3303e-95	0.318798	0.255	0.436	6.6606e-92	Myh4 Cells -1	Igfn1
Prima1	1.54523e-88	0.34412	0.259	0.434	3.09046e-85	Myh4 Cells -1	Prima1
Ampd1	8.29928e-87	0.755536	0.809	0.684	1.65986e-83	Myh4 Cells -1	Ampd1
Prkag3	1.22643e-83	0.95328	0.73	0.625	2.45286e-80	Myh4 Cells -1	Prkag3
Smox	4.3265e-70	0.688782	0.666	0.559	8.653e-67	Myh4 Cells -1	Smox
Gpd2	8.38456e-67	0.647842	0.804	0.692	1.67691e-63	Myh4 Cells -1	Gpd2
Tbc1d1	1.11275e-55	0.455467	0.807	0.714	2.22549e-52	Myh4 Cells -1	Tbc1d1
Pfkfb3	3.90136e-55	0.440571	0.754	0.669	7.80272e-52	Myh4 Cells -1	Pfkfb3
Sorbs2	2.48887e-54	0.509449	0.755	0.669	4.97773e-51	Myh4 Cells -1	Sorbs2
Ctnna3	1.69521e-44	0.541319	0.827	0.757	3.39043e-41	Myh4 Cells -1	Ctnna3
Tmem233	1.9915e-43	0.593538	0.734	0.646	3.98301e-40	Myh4 Cells -1	Tmem233
Trim63	1.30616e-42	0.589463	0.752	0.643	2.61233e-39	Myh4 Cells -1	Trim63
Psd3	1.55246e-41	0.477908	0.89	0.812	3.10492e-38	Myh4 Cells -1	Psd3
Cdh13	1.05184e-36	0.277167	0.892	0.791	2.10367e-33	Myh4 Cells -1	Cdh13
Mef2c	1.66352e-36	0.46714	0.936	0.842	3.32705e-33	Myh4 Cells -1	Mef2c
Slc8a3	2.01374e-32	0.415741	0.783	0.686	4.02749e-29	Myh4 Cells -1	Slc8a3
Enox2	7.81127e-32	0.448865	0.754	0.678	1.56225e-28	Myh4 Cells -1	Enox2
Lrmda	9.29358e-27	0.542394	0.78	0.704	1.85872e-23	Myh4 Cells -1	Lrmda
Nrap	8.22315e-26	0.318592	0.846	0.72	1.64463e-22	Myh4 Cells -1	Nrap
Slc16a10	4.39253e-23	0.567771	0.76	0.696	8.78507e-20	Myh4 Cells -1	Slc16a10
Prr33	1.11225e-22	0.360019	0.699	0.637	2.22451e-19	Myh4 Cells -1	Prr33
Rbm20	7.30479e-22	0.372824	0.763	0.696	1.46096e-18	Myh4 Cells -1	Rbm20
Mlf1	5.10435e-21	0.373585	0.736	0.683	1.02087e-17	Myh4 Cells -1	Mlf1
Pstpip2	4.75693e-20	0.299167	0.662	0.588	9.51386e-17	Myh4 Cells -1	Pstpip2
Ky	1.5055e-19	0.31799	0.748	0.676	3.011e-16	Myh4 Cells -1	Ky
Slc7a8	4.49656e-19	0.34797	0.391	0.49	8.99312e-16	Myh4 Cells -1	Slc7a8
Mylpf	5.26143e-19	0.640865	0.541	0.489	1.05229e-15	Myh4 Cells -1	Mylpf
Eya4	1.67894e-16	0.4381	0.732	0.708	3.35789e-13	Myh4 Cells -1	Eya4
Mical2	7.61491e-16	0.521888	0.647	0.588	1.52298e-12	Myh4 Cells -1	Mical2
Pdlim3	1.46395e-14	0.314377	0.718	0.635	2.92791e-11	Myh4 Cells -1	Pdlim3
Map2k6	8.11005e-13	0.322562	0.387	0.469	1.62201e-09	Myh4 Cells -1	Map2k6
Acta1	1.1837e-09	0.459349	0.514	0.457	2.36739e-06	Myh4 Cells -1	Acta1
Ppp1r14c	1.33952e-09	0.270434	0.64	0.571	2.67904e-06	Myh4 Cells -1	Ppp1r14c
Palld	1.6047e-09	0.356468	0.685	0.671	3.20941e-06	Myh4 Cells -1	Palld
Stxbp4	2.74096e-08	0.493751	0.644	0.607	5.48192e-05	Myh4 Cells -1	Stxbp4
Dysf	3.29936e-08	0.304594	0.644	0.592	6.59873e-05	Myh4 Cells -1	Dysf
Slc38a4	3.47272e-08	0.279421	0.363	0.425	6.94544e-05	Myh4 Cells -1	Slc38a4
Nr6a1os	5.98803e-08	0.500485	0.617	0.592	0.000119761	Myh4 Cells -1	Nr6a1os
Ghr	1.80283e-06	0.349837	0.874	0.836	0.00360566	Myh4 Cells -1	Ghr
Ugp2	3.31559e-06	0.345833	0.693	0.635	0.00663119	Myh4 Cells -1	Ugp2
Myhas	8.13414e-05	0.632538	0.581	0.603	0.162683	Myh4 Cells -1	Myhas
Egf	0.00038963	0.272867	0.545	0.569	0.77926	Myh4 Cells -1	Egf

## Sheet: Myh4 Cells -B
Dos santos et al. Supplementary data 1. Table of differently expressed genes between clusters from snRNA-seq data.
	p_val	avg_logFC	pct.1	pct.2	p_val_adj	cluster	gene
Sorbs21	0	1.09188	0.931	0.642	0	Myh4 Cells -2	Sorbs2
Myh41	0	1.04516	0.999	0.759	0	Myh4 Cells -2	Myh4
Tmem2331	0	1.0032	0.919	0.617	0	Myh4 Cells -2	Tmem233
Gpd21	0	0.994134	0.963	0.667	0	Myh4 Cells -2	Gpd2
Macrod2	0	0.991621	0.956	0.698	0	Myh4 Cells -2	Macrod2
Pfkfb31	0	0.948705	0.91	0.645	0	Myh4 Cells -2	Pfkfb3
Mylk41	0	0.926819	1	0.919	0	Myh4 Cells -2	Mylk4
Ky1	0	0.920652	0.931	0.647	0	Myh4 Cells -2	Ky
Actn31	0	0.919316	0.925	0.592	0	Myh4 Cells -2	Actn3
Prkag31	0	0.900518	0.912	0.596	0	Myh4 Cells -2	Prkag3
Myhas1	0	0.895659	0.873	0.557	0	Myh4 Cells -2	Myhas
Ampd11	0	0.864612	0.953	0.661	0	Myh4 Cells -2	Ampd1
Pde4d1	0	0.842506	1	0.934	0	Myh4 Cells -2	Pde4d
Myl11	0	0.830569	0.993	0.714	0	Myh4 Cells -2	Myl1
Prr331	0	0.812931	0.88	0.609	0	Myh4 Cells -2	Prr33
Stxbp41	0	0.811536	0.898	0.567	0	Myh4 Cells -2	Stxbp4
Mybpc21	0	0.7895	0.988	0.686	0	Myh4 Cells -2	Mybpc2
Tpm11	0	0.784426	1	0.833	0	Myh4 Cells -2	Tpm1
Phka11	0	0.781996	0.998	0.804	0	Myh4 Cells -2	Phka1
Mical21	0	0.780517	0.853	0.556	0	Myh4 Cells -2	Mical2
Slc8a31	0	0.709806	0.936	0.662	0	Myh4 Cells -2	Slc8a3
Gm267401	0	0.659396	0.999	0.842	0	Myh4 Cells -2	Gm26740
Eya41	0	0.643943	0.954	0.673	0	Myh4 Cells -2	Eya4
Atp8a1	0	0.631937	0.901	0.634	0	Myh4 Cells -2	Atp8a1
Psd31	0	0.553117	0.985	0.797	0	Myh4 Cells -2	Psd3
Mlf11	0	0.535583	0.901	0.657	0	Myh4 Cells -2	Mlf1
Tspan8	0	0.51946	0.76	0.56	0	Myh4 Cells -2	Tspan8
Mef2c1	3.0243e-301	0.508984	0.998	0.832	6.04861e-298	Myh4 Cells -2	Mef2c
Abcc9	1.30087e-299	0.407262	0.908	0.618	2.60175e-296	Myh4 Cells -2	Abcc9
Smox1	1.01884e-291	0.587923	0.792	0.539	2.03767e-288	Myh4 Cells -2	Smox
Enox21	3.42074e-291	0.801054	0.9	0.655	6.84148e-288	Myh4 Cells -2	Enox2
Gm19299	4.78623e-291	0.840807	0.709	0.513	9.57246e-288	Myh4 Cells -2	Gm19299
Fbxo321	4.38168e-285	0.546649	0.917	0.68	8.76336e-282	Myh4 Cells -2	Fbxo32
Slc16a101	4.03019e-282	0.531452	0.924	0.67	8.06038e-279	Myh4 Cells -2	Slc16a10
Ppp1r14c1	6.58581e-278	0.552363	0.815	0.544	1.31716e-274	Myh4 Cells -2	Ppp1r14c
Xirp2	2.15308e-271	0.420885	0.967	0.687	4.30616e-268	Myh4 Cells -2	Xirp2
Nr6a1os1	4.65978e-260	0.545287	0.846	0.556	9.31955e-257	Myh4 Cells -2	Nr6a1os
Car3	7.61432e-256	0.680648	0.844	0.631	1.52286e-252	Myh4 Cells -2	Car3
Pstpip21	1.08063e-249	0.449741	0.818	0.563	2.16127e-246	Myh4 Cells -2	Pstpip2
Sh3rf21	1.83825e-247	0.520125	0.822	0.595	3.6765e-244	Myh4 Cells -2	Sh3rf2
Trim631	1.0951e-241	0.415912	0.903	0.62	2.19019e-238	Myh4 Cells -2	Trim63
Pdlim31	7.99276e-227	0.461115	0.899	0.607	1.59855e-223	Myh4 Cells -2	Pdlim3
Ctnna31	8.36854e-220	1.04312	0.908	0.744	1.67371e-216	Myh4 Cells -2	Ctnna3
Itgb61	2.78229e-217	0.296075	0.916	0.668	5.56458e-214	Myh4 Cells -2	Itgb6
Asb5	1.62108e-214	0.360073	0.817	0.589	3.24217e-211	Myh4 Cells -2	Asb5
Trp63	7.27631e-214	0.556124	0.772	0.525	1.45526e-210	Myh4 Cells -2	Trp63
Palld1	1.00221e-207	0.404888	0.951	0.629	2.00442e-204	Myh4 Cells -2	Palld
Sntb1	1.44255e-200	0.332502	0.739	0.538	2.8851e-197	Myh4 Cells -2	Sntb1
Gpcpd12	6.39993e-191	0.365993	0.938	0.698	1.27999e-187	Myh4 Cells -2	Gpcpd1
Parm1	6.70992e-191	0.569685	0.679	0.49	1.34198e-187	Myh4 Cells -2	Parm1
Tbc1d11	7.77393e-189	0.401203	0.951	0.691	1.55479e-185	Myh4 Cells -2	Tbc1d1
Egf1	7.61086e-184	0.419007	0.757	0.536	1.52217e-180	Myh4 Cells -2	Egf
Slc4a10	2.75918e-174	0.364194	0.632	0.507	5.51836e-171	Myh4 Cells -2	Slc4a10
Dnm3	1.35876e-172	0.29385	0.827	0.633	2.71752e-169	Myh4 Cells -2	Dnm3
Lrmda1	2.12374e-164	0.337704	0.921	0.682	4.24748e-161	Myh4 Cells -2	Lrmda
Sort1	7.10326e-160	0.528118	0.673	0.496	1.42065e-156	Myh4 Cells -2	Sort1
Ugp21	8.90434e-153	0.30222	0.9	0.602	1.78087e-149	Myh4 Cells -2	Ugp2
D830005E20Rik	5.85959e-151	0.25078	0.653	0.505	1.17192e-147	Myh4 Cells -2	D830005E20Rik
Ghr1	8.23193e-151	0.277624	0.989	0.818	1.64639e-147	Myh4 Cells -2	Ghr
Mylpf1	5.22372e-139	0.371621	0.688	0.466	1.04474e-135	Myh4 Cells -2	Mylpf
F830016B08Rik	3.70206e-132	0.32524	0.623	0.51	7.40412e-129	Myh4 Cells -2	F830016B08Rik
Gm134901	1.9081e-131	0.522642	0.658	0.52	3.81619e-128	Myh4 Cells -2	Gm13490
Pde7a	1.29292e-130	0.346046	0.852	0.645	2.58583e-127	Myh4 Cells -2	Pde7a
Eya1	1.11174e-115	0.301613	0.7	0.473	2.22348e-112	Myh4 Cells -2	Eya1
Pcx	1.34961e-113	0.370653	0.694	0.516	2.69923e-110	Myh4 Cells -2	Pcx
D430041D05Rik	3.0498e-100	0.358554	0.592	0.423	6.09959e-97	Myh4 Cells -2	D430041D05Rik
Rbm201	1.06365e-95	0.293767	0.929	0.67	2.1273e-92	Myh4 Cells -2	Rbm20
Cadm1	6.47382e-78	0.325706	0.595	0.518	1.29476e-74	Myh4 Cells -2	Cadm1
Slc7a81	5.40116e-52	0.370763	0.579	0.46	1.08023e-48	Myh4 Cells -2	Slc7a8
Itga4	2.4216e-51	0.38063	0.531	0.417	4.84321e-48	Myh4 Cells -2	Itga4
Fign	1.04092e-47	0.258073	0.556	0.435	2.08185e-44	Myh4 Cells -2	Fign
Prima11	2.50509e-14	0.320222	0.462	0.401	5.01019e-11	Myh4 Cells -2	Prima1
Slc38a41	6.69677e-08	0.279442	0.439	0.413	0.000133935	Myh4 Cells -2	Slc38a4

## Sheet: Myh4 Cells -C
Dos santos et al. Supplementary data 1. Table of differently expressed genes between clusters from snRNA-seq data.
	p_val	avg_logFC	pct.1	pct.2	p_val_adj	cluster	gene
Tbc1d12	3.37054e-144	0.871138	0.977	0.713	6.74108e-141	Myh4 Cells -3	Tbc1d1
Myhas2	2.22275e-131	0.514401	0.904	0.583	4.4455e-128	Myh4 Cells -3	Myhas
Tmem2332	5.20662e-131	0.410668	0.927	0.644	1.04132e-127	Myh4 Cells -3	Tmem233
Itgb62	2.46257e-124	0.645566	0.964	0.688	4.92514e-121	Myh4 Cells -3	Itgb6
Prr332	6.65476e-123	0.546427	0.888	0.633	1.33095e-119	Myh4 Cells -3	Prr33
2310016D03Rik1	8.88208e-123	0.694272	0.796	0.428	1.77642e-119	Myh4 Cells -3	2310016D03Rik
Ky2	1.05455e-115	0.437149	0.935	0.673	2.1091e-112	Myh4 Cells -3	Ky
Sh3rf22	6.14846e-105	0.384081	0.881	0.612	1.22969e-101	Myh4 Cells -3	Sh3rf2
Nr6a1os2	4.68618e-103	0.467225	0.888	0.579	9.37236e-100	Myh4 Cells -3	Nr6a1os
Mylk42	8.02806e-103	0.633313	1	0.926	1.60561e-99	Myh4 Cells -3	Mylk4
Slc8a32	2.10939e-97	0.561107	0.941	0.686	4.21878e-94	Myh4 Cells -3	Slc8a3
Actn32	6.34805e-96	0.291754	0.912	0.623	1.26961e-92	Myh4 Cells -3	Actn3
Mybpc12	3.01845e-95	0.548666	0.991	0.708	6.0369e-92	Myh4 Cells -3	Mybpc1
Tsc22d31	8.99275e-93	0.439419	0.871	0.557	1.79855e-89	Myh4 Cells -3	Tsc22d3
Gm267402	1.59769e-88	0.443688	0.999	0.856	3.19539e-85	Myh4 Cells -3	Gm26740
Rbm202	1.82707e-88	0.529246	0.967	0.691	3.65414e-85	Myh4 Cells -3	Rbm20
D430041D05Rik1	6.97452e-88	0.300668	0.721	0.431	1.3949e-84	Myh4 Cells -3	D430041D05Rik
Ppp1r14c2	2.48928e-86	0.395494	0.829	0.567	4.97857e-83	Myh4 Cells -3	Ppp1r14c
Ampd12	2.28622e-85	0.432447	0.946	0.688	4.57245e-82	Myh4 Cells -3	Ampd1
Slc16a102	3.19647e-85	0.412066	0.932	0.693	6.39294e-82	Myh4 Cells -3	Slc16a10
Kcnq51	6.83369e-82	0.63472	0.891	0.636	1.36674e-78	Myh4 Cells -3	Kcnq5
Mlf12	1.40324e-81	0.360272	0.895	0.679	2.80648e-78	Myh4 Cells -3	Mlf1
Fbxo322	2.10521e-81	0.407339	0.936	0.7	4.21043e-78	Myh4 Cells -3	Fbxo32
Gbe11	6.25111e-81	0.500418	0.947	0.667	1.25022e-77	Myh4 Cells -3	Gbe1
Eya42	1.96127e-80	0.42661	0.951	0.698	3.92253e-77	Myh4 Cells -3	Eya4
Plet1os1	5.39708e-80	0.326271	0.738	0.487	1.07942e-76	Myh4 Cells -3	Plet1os
Kcnn21	8.38082e-80	0.678603	0.792	0.504	1.67616e-76	Myh4 Cells -3	Kcnn2
Phka12	9.3974e-77	0.396036	0.995	0.822	1.87948e-73	Myh4 Cells -3	Phka1
Stxbp42	3.22104e-76	0.32629	0.873	0.598	6.44207e-73	Myh4 Cells -3	Stxbp4
Trp631	1.23813e-75	0.512224	0.808	0.545	2.47627e-72	Myh4 Cells -3	Trp63
Pde7a1	3.3626e-73	0.518675	0.917	0.66	6.72519e-70	Myh4 Cells -3	Pde7a
Ugp22	1.73012e-71	0.373946	0.926	0.627	3.46025e-68	Myh4 Cells -3	Ugp2
Xirp21	3.28802e-71	0.353085	0.965	0.712	6.57604e-68	Myh4 Cells -3	Xirp2
Gpcpd13	2.0781e-68	0.442771	0.944	0.719	4.15621e-65	Myh4 Cells -3	Gpcpd1
Mef2c2	3.50955e-68	0.345946	0.995	0.847	7.0191e-65	Myh4 Cells -3	Mef2c
Pdk41	4.92427e-68	0.376923	0.782	0.544	9.84854e-65	Myh4 Cells -3	Pdk4
Myh42	4.24074e-67	0.280949	0.995	0.78	8.48148e-64	Myh4 Cells -3	Myh4
Sntb11	4.30095e-67	0.337499	0.781	0.553	8.6019e-64	Myh4 Cells -3	Sntb1
Gm134902	6.05871e-66	0.285034	0.722	0.529	1.21174e-62	Myh4 Cells -3	Gm13490
Map2k61	1.27243e-64	0.39997	0.76	0.441	2.54487e-61	Myh4 Cells -3	Map2k6
Agbl12	2.73682e-64	0.424741	0.969	0.759	5.47364e-61	Myh4 Cells -3	Agbl1
Trim632	5.67701e-62	0.292088	0.871	0.647	1.1354e-58	Myh4 Cells -3	Trim63
Ckmt22	5.69986e-62	0.287081	0.823	0.487	1.13997e-58	Myh4 Cells -3	Ckmt2
Asb4	1.8387e-59	0.25888	0.681	0.427	3.6774e-56	Myh4 Cells -3	Asb4
Alpk21	1.17341e-56	0.285474	0.812	0.547	2.34682e-53	Myh4 Cells -3	Alpk2
Palld2	2.99674e-56	0.307858	0.928	0.659	5.99349e-53	Myh4 Cells -3	Palld
Padi21	4.01275e-55	0.287699	0.759	0.545	8.0255e-52	Myh4 Cells -3	Padi2
Myl12	7.17462e-52	0.279608	0.962	0.741	1.43492e-48	Myh4 Cells -3	Myl1
Egf2	1.63041e-50	0.281413	0.778	0.554	3.26083e-47	Myh4 Cells -3	Egf
Ppargc1a1	2.11081e-50	0.383689	0.746	0.425	4.22161e-47	Myh4 Cells -3	Ppargc1a
Tpm12	5.46733e-46	0.270792	0.999	0.848	1.09347e-42	Myh4 Cells -3	Tpm1
Pde4d2	1.87244e-44	0.258012	1	0.94	3.74487e-41	Myh4 Cells -3	Pde4d
Smpx1	3.43204e-44	0.364617	0.706	0.459	6.86409e-41	Myh4 Cells -3	Smpx
Eya11	4.21912e-41	0.25823	0.722	0.492	8.43824e-38	Myh4 Cells -3	Eya1
Pdzrn32	6.90483e-38	0.259744	0.942	0.758	1.38097e-34	Myh4 Cells -3	Pdzrn3
Aldh1a12	3.44823e-27	0.363815	0.774	0.576	6.89645e-24	Myh4 Cells -3	Aldh1a1
Slc7a82	1.28207e-24	0.270081	0.631	0.468	2.56414e-21	Myh4 Cells -3	Slc7a8
Myh12	1.33751e-13	0.296605	0.612	0.485	2.67503e-10	Myh4 Cells -3	Myh1
2310067P03Rik1	1.41315e-11	0.352876	0.535	0.39	2.8263e-08	Myh4 Cells -3	2310067P03Rik
Rnls1	4.64277e-09	0.269308	0.565	0.434	9.28554e-06	Myh4 Cells -3	Rnls
Abra1	2.664e-08	0.273107	0.464	0.276	5.328e-05	Myh4 Cells -3	Abra
Kctd16	1.64223e-07	0.368655	0.479	0.347	0.000328445	Myh4 Cells -3	Kctd16
Amot1	5.7727e-07	0.338493	0.565	0.46	0.00115454	Myh4 Cells -3	Amot

## Sheet: Myh1+2 Cells -A
Dos santos et al. Supplementary data 1. Table of differently expressed genes between clusters from snRNA-seq data.
	p_val	avg_logFC	pct.1	pct.2	p_val_adj	cluster	gene
Agbl1	1.39222e-91	0.506228	0.769	0.77	2.78444e-88	Myh1+2 Cells -1	Agbl1
Grm1	4.15043e-75	0.314691	0.174	0.393	8.30086e-72	Myh1+2 Cells -1	Grm1
Atp1b1	2.78655e-54	0.296652	0.182	0.397	5.5731e-51	Myh1+2 Cells -1	Atp1b1
Mybpc1	6.52751e-31	0.258775	0.726	0.722	1.3055e-27	Myh1+2 Cells -1	Mybpc1
Ckmt2	5.26844e-20	0.309257	0.345	0.534	1.05369e-16	Myh1+2 Cells -1	Ckmt2
mt-Co3	8.66235e-17	0.667433	0.534	0.605	1.73247e-13	Myh1+2 Cells -1	mt-Co3
Ppara	1.46398e-16	0.450814	0.248	0.404	2.92795e-13	Myh1+2 Cells -1	Ppara
Coq8a	7.92419e-15	0.369164	0.399	0.553	1.58484e-11	Myh1+2 Cells -1	Coq8a
Myh1	2.31731e-13	0.763135	0.465	0.497	4.63463e-10	Myh1+2 Cells -1	Myh1
mt-Nd2	1.77742e-07	0.592646	0.454	0.5	0.000355483	Myh1+2 Cells -1	mt-Nd2
mt-Nd4	0.00403422	0.477376	0.484	0.563	1	Myh1+2 Cells -1	mt-Nd4
Zfp385b	0.00971212	0.254148	0.427	0.512	1	Myh1+2 Cells -1	Zfp385b

## Sheet: Myh1+2 Cells -B
			Dos santos et al. Supplementary data 1. Table of differently expressed genes between clusters from snRNA-seq data.
	p_val	avg_logFC	pct.1	pct.2	p_val_adj	cluster	gene
Myh2	0	1.56964	0.729	0.297	0	Myh1+2 Cells -2	Myh2
Agbl11	0	1.53779	0.996	0.734	0	Myh1+2 Cells -2	Agbl1
Myh11	0	1.49232	0.896	0.428	0	Myh1+2 Cells -2	Myh1
Cd36	0	1.46033	0.981	0.512	0	Myh1+2 Cells -2	Cd36
Esrrg	0	1.28817	0.987	0.504	0	Myh1+2 Cells -2	Esrrg
Actn2	0	1.17329	0.968	0.425	0	Myh1+2 Cells -2	Actn2
Mybpc11	0	1.17185	0.996	0.679	0	Myh1+2 Cells -2	Mybpc1
Ptpn3	0	1.10363	0.921	0.449	0	Myh1+2 Cells -2	Ptpn3
Acss2	0	1.08478	0.921	0.487	0	Myh1+2 Cells -2	Acss2
Ppara1	0	1.0688	0.819	0.31	0	Myh1+2 Cells -2	Ppara
Tbc1d4	0	1.03026	0.91	0.515	0	Myh1+2 Cells -2	Tbc1d4
2310016D03Rik	0	1.01998	0.802	0.39	0	Myh1+2 Cells -2	2310016D03Rik
Pdk4	0	0.986763	0.879	0.505	0	Myh1+2 Cells -2	Pdk4
Rmdn1	0	0.935576	0.899	0.537	0	Myh1+2 Cells -2	Rmdn1
Ckmt21	0	0.925562	0.916	0.439	0	Myh1+2 Cells -2	Ckmt2
Sorbs1	0	0.911979	0.974	0.557	0	Myh1+2 Cells -2	Sorbs1
Coq8a1	0	0.908828	0.891	0.471	0	Myh1+2 Cells -2	Coq8a
Atp1b11	0	0.906681	0.762	0.3	0	Myh1+2 Cells -2	Atp1b1
Pank1	0	0.861533	0.828	0.42	0	Myh1+2 Cells -2	Pank1
Qk	0	0.822458	0.971	0.689	0	Myh1+2 Cells -2	Qk
Lpl	0	0.821461	0.848	0.4	0	Myh1+2 Cells -2	Lpl
Gbe1	0	0.788974	0.973	0.635	0	Myh1+2 Cells -2	Gbe1
Rcan2	0	0.776107	0.888	0.468	0	Myh1+2 Cells -2	Rcan2
Acsl1	0	0.767459	0.94	0.572	0	Myh1+2 Cells -2	Acsl1
Ank2	0	0.753449	0.993	0.719	0	Myh1+2 Cells -2	Ank2
Flvcr1	0	0.73587	0.83	0.474	0	Myh1+2 Cells -2	Flvcr1
Fam13a	0	0.695703	0.895	0.537	0	Myh1+2 Cells -2	Fam13a
Padi2	0	0.684032	0.867	0.507	0	Myh1+2 Cells -2	Padi2
Dgat2	0	0.606475	0.721	0.389	0	Myh1+2 Cells -2	Dgat2
Nrp1	0	0.598354	0.889	0.551	0	Myh1+2 Cells -2	Nrp1
Myom3	0	0.589064	0.736	0.336	0	Myh1+2 Cells -2	Myom3
Slc27a1	0	0.581648	0.837	0.416	0	Myh1+2 Cells -2	Slc27a1
4831440D22Rik	0	0.556295	0.732	0.342	0	Myh1+2 Cells -2	4831440D22Rik
Gm20532	0	0.430279	0.791	0.379	0	Myh1+2 Cells -2	Gm20532
Alpk2	1.6205e-299	0.590603	0.867	0.512	3.24101e-296	Myh1+2 Cells -2	Alpk2
Fgf1	3.29097e-288	0.765255	0.753	0.341	6.58194e-285	Myh1+2 Cells -2	Fgf1
Tnfrsf19	3.38883e-283	0.304557	0.76	0.468	6.77766e-280	Myh1+2 Cells -2	Tnfrsf19
Ppargc1a	3.63467e-276	0.639198	0.814	0.382	7.26934e-273	Myh1+2 Cells -2	Ppargc1a
Sh3rf2	6.58025e-275	0.327327	0.869	0.587	1.31605e-271	Myh1+2 Cells -2	Sh3rf2
Wnt5b	5.79502e-269	0.607229	0.735	0.427	1.159e-265	Myh1+2 Cells -2	Wnt5b
Ephx2	5.57031e-266	0.334012	0.672	0.33	1.11406e-262	Myh1+2 Cells -2	Ephx2
Gramd1b	4.3078e-257	0.480586	0.731	0.406	8.6156e-254	Myh1+2 Cells -2	Gramd1b
Prkg1	7.88809e-256	0.465882	0.931	0.651	1.57762e-252	Myh1+2 Cells -2	Prkg1
Sel1l3	4.0703e-249	0.259655	0.822	0.545	8.14061e-246	Myh1+2 Cells -2	Sel1l3
Fbxo32	7.40561e-244	0.38	0.948	0.675	1.48112e-240	Myh1+2 Cells -2	Fbxo32
Acox1	2.59799e-242	0.418171	0.779	0.459	5.19599e-239	Myh1+2 Cells -2	Acox1
Chpt1	4.25578e-234	0.543458	0.803	0.495	8.51157e-231	Myh1+2 Cells -2	Chpt1
Lmod2	3.35473e-232	0.594586	0.683	0.308	6.70946e-229	Myh1+2 Cells -2	Lmod2
Crim1	4.65282e-224	0.457616	0.864	0.549	9.30564e-221	Myh1+2 Cells -2	Crim1
Lrrn1	2.91435e-222	0.45321	0.64	0.321	5.8287e-219	Myh1+2 Cells -2	Lrrn1
Kcnn2	5.13172e-219	0.579942	0.784	0.477	1.02634e-215	Myh1+2 Cells -2	Kcnn2
Tsc22d3	5.80484e-218	0.442674	0.832	0.532	1.16097e-214	Myh1+2 Cells -2	Tsc22d3
Kcnq5	2.00768e-217	0.536269	0.889	0.611	4.01536e-214	Myh1+2 Cells -2	Kcnq5
Itgb6	9.98313e-216	0.328522	0.932	0.666	1.99663e-212	Myh1+2 Cells -2	Itgb6
5730419F03Rik	8.75917e-204	0.331019	0.678	0.364	1.75183e-200	Myh1+2 Cells -2	5730419F03Rik
5033421B08Rik	1.11718e-197	0.332611	0.648	0.341	2.23436e-194	Myh1+2 Cells -2	5033421B08Rik
Akap6	9.47129e-193	0.264971	0.863	0.556	1.89426e-189	Myh1+2 Cells -2	Akap6
Zfp385b1	1.956e-185	0.384621	0.741	0.46	3.91201e-182	Myh1+2 Cells -2	Zfp385b
Angpt1	1.64957e-182	0.453251	0.71	0.366	3.29915e-179	Myh1+2 Cells -2	Angpt1
Erc2	8.21408e-177	0.312511	0.64	0.376	1.64282e-173	Myh1+2 Cells -2	Erc2
Prune2	3.00127e-172	0.82692	0.64	0.306	6.00254e-169	Myh1+2 Cells -2	Prune2
Nceh1	2.79521e-171	0.693214	0.655	0.365	5.59041e-168	Myh1+2 Cells -2	Nceh1
Gpcpd11	1.54427e-164	0.303584	0.955	0.695	3.08854e-161	Myh1+2 Cells -2	Gpcpd1
Twf2	9.94476e-162	0.445689	0.686	0.383	1.98895e-158	Myh1+2 Cells -2	Twf2
Fhl1	1.60218e-160	0.494374	0.692	0.332	3.20436e-157	Myh1+2 Cells -2	Fhl1
Ell2	2.4941e-157	0.298059	0.767	0.472	4.98819e-154	Myh1+2 Cells -2	Ell2
Inpp4b	8.04696e-157	0.384518	0.717	0.437	1.60939e-153	Myh1+2 Cells -2	Inpp4b
Pdzrn31	1.1469e-147	0.355028	0.969	0.736	2.29379e-144	Myh1+2 Cells -2	Pdzrn3
Plet1os	1.52053e-143	0.290832	0.707	0.467	3.04105e-140	Myh1+2 Cells -2	Plet1os
St3gal5	5.0011e-143	0.487085	0.638	0.333	1.00022e-139	Myh1+2 Cells -2	St3gal5
Arpp21	5.81858e-143	0.608252	0.632	0.33	1.16372e-139	Myh1+2 Cells -2	Arpp21
Ldhb	1.05897e-132	0.489138	0.589	0.285	2.11794e-129	Myh1+2 Cells -2	Ldhb
Gm32569	1.62526e-130	0.444258	0.648	0.42	3.25052e-127	Myh1+2 Cells -2	Gm32569
2310020H05Rik	1.91108e-124	0.440024	0.543	0.191	3.82217e-121	Myh1+2 Cells -2	2310020H05Rik
2310067P03Rik	1.26087e-122	0.475782	0.616	0.362	2.52175e-119	Myh1+2 Cells -2	2310067P03Rik
Lmcd1	8.26343e-116	0.543028	0.665	0.4	1.65269e-112	Myh1+2 Cells -2	Lmcd1
Rtp4	9.32851e-113	0.290258	0.563	0.26	1.8657e-109	Myh1+2 Cells -2	Rtp4
Smpx	3.43237e-110	0.311705	0.707	0.434	6.86474e-107	Myh1+2 Cells -2	Smpx
Aldh1a1	2.09091e-109	0.3221	0.813	0.55	4.18183e-106	Myh1+2 Cells -2	Aldh1a1
Amot	8.99891e-107	0.328948	0.666	0.433	1.79978e-103	Myh1+2 Cells -2	Amot
Enah	3.73672e-103	0.346054	0.651	0.373	7.47344e-100	Myh1+2 Cells -2	Enah
Grm11	2.55696e-95	0.794502	0.558	0.326	5.11391e-92	Myh1+2 Cells -2	Grm1
Wipf3	2.02516e-93	0.26148	0.647	0.425	4.05032e-90	Myh1+2 Cells -2	Wipf3
Gm20757	8.81491e-93	0.703145	0.558	0.289	1.76298e-89	Myh1+2 Cells -2	Gm20757
Esrrb	5.52583e-91	0.404177	0.566	0.321	1.10517e-87	Myh1+2 Cells -2	Esrrb
Stau2	9.52368e-90	0.302858	0.677	0.42	1.90474e-86	Myh1+2 Cells -2	Stau2
Myh10	4.45623e-85	0.25586	0.632	0.4	8.91245e-82	Myh1+2 Cells -2	Myh10
Gm28653	3.34344e-81	0.30983	0.56	0.327	6.68689e-78	Myh1+2 Cells -2	Gm28653
Lpgat1	1.08715e-70	0.252874	0.629	0.424	2.1743e-67	Myh1+2 Cells -2	Lpgat1
Dach2	3.10329e-67	0.360597	0.541	0.313	6.20658e-64	Myh1+2 Cells -2	Dach2
1700113H08Rik	9.73674e-64	0.39431	0.599	0.41	1.94735e-60	Myh1+2 Cells -2	1700113H08Rik
Abra	7.46492e-60	0.346661	0.532	0.247	1.49298e-56	Myh1+2 Cells -2	Abra
Rnls	3.5586e-36	0.311457	0.592	0.417	7.1172e-33	Myh1+2 Cells -2	Rnls
Grb14	3.19124e-35	0.254485	0.573	0.425	6.38248e-32	Myh1+2 Cells -2	Grb14
Mpped2	4.18673e-35	0.385651	0.497	0.302	8.37346e-32	Myh1+2 Cells -2	Mpped2
Myoz2	3.46615e-27	0.510266	0.466	0.263	6.9323e-24	Myh1+2 Cells -2	Myoz2
Rmst	3.28401e-24	0.333061	0.495	0.339	6.56802e-21	Myh1+2 Cells -2	Rmst
Ankrd2	1.9263e-22	0.300095	0.433	0.188	3.85261e-19	Myh1+2 Cells -2	Ankrd2
Raver2	1.22824e-14	0.286893	0.477	0.372	2.45648e-11	Myh1+2 Cells -2	Raver2
5430401H09Rik	5.99037e-09	0.27578	0.33	0.255	1.19807e-05	Myh1+2 Cells -2	5430401H09Rik
Gm47760	2.90932e-06	0.30188	0.318	0.19	0.00581865	Myh1+2 Cells -2	Gm47760

## Sheet: Myh7 Cells
Dos santos et al. Supplementary data 1. Table of differently expressed genes between clusters from snRNA-seq data.
	p_val	avg_logFC	pct.1	pct.2	p_val_adj	cluster	gene
Myh7	1.24943e-266	3.14545	0.979	0.364	2.49886e-263	Myh7 Cells	Myh7
Atp2a21	1.64206e-234	2.37191	0.974	0.447	3.28412e-231	Myh7 Cells	Atp2a2
Tpm3	2.26162e-231	2.55233	0.958	0.408	4.52324e-228	Myh7 Cells	Tpm3
Myl2	4.47349e-197	2.1854	0.909	0.324	8.94697e-194	Myh7 Cells	Myl2
Igfn11	8.83026e-163	0.330817	0.909	0.397	1.76605e-159	Myh7 Cells	Igfn1
Actn21	3.16726e-161	1.58544	0.979	0.485	6.33452e-158	Myh7 Cells	Actn2
Esrrg1	1.68799e-159	1.49255	0.981	0.558	3.37599e-156	Myh7 Cells	Esrrg
Dkk23	2.05715e-158	0.823849	0.897	0.451	4.1143e-155	Myh7 Cells	Dkk2
Rmst1	9.35576e-151	0.352574	0.852	0.346	1.87115e-147	Myh7 Cells	Rmst
Gm16168	1.48294e-143	0.433679	0.836	0.346	2.96587e-140	Myh7 Cells	Gm16168
Gm207571	5.20491e-140	1.17134	0.852	0.31	1.04098e-136	Myh7 Cells	Gm20757
Mamdc21	8.88106e-138	0.440271	0.834	0.327	1.77621e-134	Myh7 Cells	Mamdc2
Inpp4b1	8.7819e-135	1.61858	0.885	0.463	1.75638e-131	Myh7 Cells	Inpp4b
Tnnc1	5.25877e-119	1.64583	0.799	0.272	1.05175e-115	Myh7 Cells	Tnnc1
Ostn	2.75496e-113	0.746416	0.859	0.484	5.50993e-110	Myh7 Cells	Ostn
Tnnt1	1.96375e-111	1.90428	0.796	0.33	3.92751e-108	Myh7 Cells	Tnnt1
Wnt5b1	1.75689e-109	1.06239	0.869	0.458	3.51378e-106	Myh7 Cells	Wnt5b
Sorbs11	1.68509e-107	0.931493	0.977	0.604	3.37017e-104	Myh7 Cells	Sorbs1
Kank11	2.08537e-107	0.283227	0.874	0.427	4.17073e-104	Myh7 Cells	Kank1
Mgll	4.42565e-106	0.423762	0.897	0.472	8.85131e-103	Myh7 Cells	Mgll
Ryr3	4.86439e-106	0.419334	0.129	0.303	9.72878e-103	Myh7 Cells	Ryr3
Myoz21	2.70631e-105	1.33068	0.813	0.275	5.41262e-102	Myh7 Cells	Myoz2
Prkg11	3.61751e-104	1.01432	0.944	0.682	7.23502e-101	Myh7 Cells	Prkg1
Gm286531	9.1589e-101	1.70543	0.796	0.346	1.83178e-97	Myh7 Cells	Gm28653
Rspo31	1.67597e-98	0.536998	0.773	0.316	3.35194e-95	Myh7 Cells	Rspo3
Ankrd22	2.05497e-97	1.23328	0.789	0.205	4.10994e-94	Myh7 Cells	Ankrd2
Gramd1b1	2.45637e-95	0.252637	0.867	0.439	4.91273e-92	Myh7 Cells	Gramd1b
Mybpc13	4.38192e-92	0.896062	0.981	0.715	8.76385e-89	Myh7 Cells	Mybpc1
Tbc1d41	1.91997e-77	0.805826	0.902	0.56	3.83994e-74	Myh7 Cells	Tbc1d4
Ano4	3.05074e-77	0.56942	0.77	0.385	6.10149e-74	Myh7 Cells	Ano4
Csrp31	1.75779e-75	0.280086	0.183	0.257	3.51557e-72	Myh7 Cells	Csrp3
Cd361	6.42521e-72	0.875565	0.909	0.567	1.28504e-68	Myh7 Cells	Cd36
Nrap2	3.1858e-69	0.657359	0.948	0.731	6.3716e-66	Myh7 Cells	Nrap
Myh7b	1.06614e-68	1.85745	0.721	0.313	2.13228e-65	Myh7 Cells	Myh7b
Nckap53	1.21762e-68	0.69993	0.885	0.532	2.43525e-65	Myh7 Cells	Nckap5
Qk1	1.55883e-59	0.719318	0.911	0.722	3.11766e-56	Myh7 Cells	Qk
Cdh132	1.77746e-59	0.69715	0.937	0.801	3.55492e-56	Myh7 Cells	Cdh13
Fgf11	2.84559e-54	0.925499	0.782	0.386	5.69117e-51	Myh7 Cells	Fgf1
Twf22	1.81392e-52	1.10742	0.77	0.414	3.62784e-49	Myh7 Cells	Twf2
Fam13a1	1.62213e-51	0.899649	0.878	0.578	3.24427e-48	Myh7 Cells	Fam13a
Ppp1r27	9.35813e-51	0.438276	0.246	0.29	1.87163e-47	Myh7 Cells	Ppp1r27
Stau22	1.01117e-50	0.867851	0.806	0.445	2.02234e-47	Myh7 Cells	Stau2
Rcan22	4.72091e-50	0.789597	0.822	0.517	9.44182e-47	Myh7 Cells	Rcan2
Myom32	9.08544e-50	1.44272	0.707	0.382	1.81709e-46	Myh7 Cells	Myom3
5730419F03Rik1	9.10714e-50	0.989664	0.714	0.398	1.82143e-46	Myh7 Cells	5730419F03Rik
Tnni1	1.0119e-49	1.32611	0.677	0.278	2.02379e-46	Myh7 Cells	Tnni1
Mapk4	1.11232e-45	0.361844	0.248	0.268	2.22464e-42	Myh7 Cells	Mapk4
Chpt11	1.13028e-44	0.257128	0.885	0.527	2.26057e-41	Myh7 Cells	Chpt1
Akap61	3.27567e-44	0.741597	0.81	0.592	6.55135e-41	Myh7 Cells	Akap6
Lmcd12	1.26301e-39	0.913303	0.74	0.427	2.52603e-36	Myh7 Cells	Lmcd1
Ablim13	2.9895e-39	1.12203	0.74	0.496	5.97899e-36	Myh7 Cells	Ablim1
Il1rapl2	6.43082e-39	0.314131	0.274	0.369	1.28616e-35	Myh7 Cells	Il1rapl2
Col4a52	1.28286e-38	0.262011	0.274	0.345	2.56573e-35	Myh7 Cells	Col4a5
Myl3	8.06373e-38	1.28575	0.656	0.304	1.61275e-34	Myh7 Cells	Myl3
Nceh11	1.06511e-37	0.417522	0.738	0.395	2.13023e-34	Myh7 Cells	Nceh1
Cdh22	2.69895e-37	0.468909	0.262	0.207	5.39789e-34	Myh7 Cells	Cdh22
Astn22	6.35626e-37	1.28836	0.693	0.447	1.27125e-33	Myh7 Cells	Astn2
5830418P13Rik	1.32406e-34	0.524755	0.281	0.212	2.64813e-31	Myh7 Cells	5830418P13Rik
Xirp23	1.3651e-34	0.492127	0.974	0.718	2.7302e-31	Myh7 Cells	Xirp2
Slc43a2	1.48762e-34	0.497925	0.293	0.388	2.97524e-31	Myh7 Cells	Slc43a2
Fras1	2.81495e-34	0.393933	0.295	0.295	5.62989e-31	Myh7 Cells	Fras1
Alpk23	2.9275e-34	0.299792	0.89	0.551	5.85501e-31	Myh7 Cells	Alpk2
Ripor2	4.88952e-34	0.757662	0.295	0.334	9.77905e-31	Myh7 Cells	Ripor2
Nuak1	8.30215e-33	0.441052	0.309	0.39	1.66043e-29	Myh7 Cells	Nuak1
Ldlrad3	9.75575e-31	1.03102	0.679	0.429	1.95115e-27	Myh7 Cells	Ldlrad3
1700113H08Rik1	5.42863e-30	0.308037	0.759	0.427	1.08573e-26	Myh7 Cells	1700113H08Rik
Fgf12	1.84121e-28	0.678523	0.66	0.321	3.68243e-25	Myh7 Cells	Fgf12
Arid5b2	8.68738e-27	0.30537	0.775	0.496	1.73748e-23	Myh7 Cells	Arid5b
Igsf8	1.19294e-26	0.301255	0.314	0.339	2.38587e-23	Myh7 Cells	Igsf8
Mettl21c	1.83724e-26	0.597923	0.321	0.325	3.67448e-23	Myh7 Cells	Mettl21c
Flnc1	2.12668e-26	0.711755	0.703	0.432	4.25336e-23	Myh7 Cells	Flnc
Scube2	5.92906e-26	0.805749	0.618	0.327	1.18581e-22	Myh7 Cells	Scube2
Ncald1	1.0865e-24	0.873581	0.693	0.423	2.17301e-21	Myh7 Cells	Ncald
Ckmt23	1.16919e-23	0.483319	0.766	0.497	2.33838e-20	Myh7 Cells	Ckmt2
Raph12	1.44811e-22	0.342355	0.824	0.52	2.89623e-19	Myh7 Cells	Raph1
Acsl11	1.76217e-22	0.410978	0.843	0.616	3.52434e-19	Myh7 Cells	Acsl1
Mpp7	1.91388e-21	0.510405	0.721	0.442	3.82777e-18	Myh7 Cells	Mpp7
Car32	1.30771e-20	0.7869	0.738	0.658	2.61541e-17	Myh7 Cells	Car3
Prox1	2.74849e-20	0.722679	0.34	0.343	5.49698e-17	Myh7 Cells	Prox1
Dlg2	6.40399e-20	0.264487	0.763	0.446	1.2808e-16	Myh7 Cells	Dlg2
Galnt173	7.28878e-20	0.527804	0.733	0.51	1.45776e-16	Myh7 Cells	Galnt17
Pank11	1.44263e-19	0.355212	0.735	0.468	2.88527e-16	Myh7 Cells	Pank1
Limch12	2.8826e-19	0.300565	0.831	0.662	5.76519e-16	Myh7 Cells	Limch1
Myh102	3.31616e-19	1.1188	0.637	0.426	6.63232e-16	Myh7 Cells	Myh10
Pdlim11	7.02579e-19	0.902067	0.609	0.301	1.40516e-15	Myh7 Cells	Pdlim1
Lmod21	1.64331e-18	0.907142	0.625	0.351	3.28663e-15	Myh7 Cells	Lmod2
Fhl13	1.55194e-17	0.501718	0.665	0.373	3.10389e-14	Myh7 Cells	Fhl1
AI838599	7.81474e-17	0.457259	0.34	0.263	1.56295e-13	Myh7 Cells	AI838599
Itgb64	1.54828e-16	0.343905	0.897	0.697	3.09656e-13	Myh7 Cells	Itgb6
Rp1	1.68524e-16	1.41413	0.59	0.335	3.37047e-13	Myh7 Cells	Rp1
Esrrb1	1.84589e-16	0.844069	0.607	0.347	3.69178e-13	Myh7 Cells	Esrrb
Acox11	8.64286e-16	0.355863	0.759	0.495	1.72857e-12	Myh7 Cells	Acox1
Atp1b12	1.19226e-15	0.514123	0.665	0.354	2.38453e-12	Myh7 Cells	Atp1b1
Coq8a2	1.75658e-15	0.575278	0.696	0.524	3.51316e-12	Myh7 Cells	Coq8a
Gm45708	2.85896e-15	0.454431	0.333	0.205	5.71792e-12	Myh7 Cells	Gm45708
Lpl1	1.21024e-14	0.831098	0.628	0.456	2.42048e-11	Myh7 Cells	Lpl
Mhrt	1.32983e-14	1.14282	0.578	0.235	2.65966e-11	Myh7 Cells	Mhrt
Adgrb3	6.60482e-14	0.442908	0.356	0.312	1.32096e-10	Myh7 Cells	Adgrb3
St3gal51	1.2064e-13	0.692054	0.614	0.368	2.4128e-10	Myh7 Cells	St3gal5
Pdzrn34	3.19813e-13	0.357267	0.855	0.765	6.39625e-10	Myh7 Cells	Pdzrn3
Acta11	8.43234e-13	0.691495	0.649	0.46	1.68647e-09	Myh7 Cells	Acta1
Gm12092	2.53935e-12	0.655055	0.365	0.223	5.0787e-09	Myh7 Cells	Gm12092
Flvcr11	2.94898e-12	0.310236	0.752	0.516	5.89796e-09	Myh7 Cells	Flvcr1
Ppara2	4.41516e-11	0.418983	0.653	0.372	8.83032e-08	Myh7 Cells	Ppara
Nkain21	5.25541e-11	0.783057	0.621	0.414	1.05108e-07	Myh7 Cells	Nkain2
Hdac9	2.23903e-10	0.570276	0.703	0.559	4.47805e-07	Myh7 Cells	Hdac9
Prrx12	1.17441e-09	0.275685	0.759	0.566	2.34883e-06	Myh7 Cells	Prrx1
D830032E09Rik	7.25106e-09	0.255399	0.447	0.459	1.45021e-05	Myh7 Cells	D830032E09Rik
Slc7a112	9.52215e-09	0.712366	0.604	0.43	1.90443e-05	Myh7 Cells	Slc7a11
Gm4876	4.1706e-08	0.251391	0.417	0.391	8.3412e-05	Myh7 Cells	Gm4876
Tsga10	1.1159e-07	1.01973	0.567	0.413	0.000223181	Myh7 Cells	Tsga10
Pcp4l1	1.21094e-07	0.858599	0.403	0.337	0.000242188	Myh7 Cells	Pcp4l1
Cyfip2	8.83096e-07	0.317979	0.527	0.249	0.00176619	Myh7 Cells	Cyfip2
Pla2g16	1.57143e-06	0.368018	0.66	0.434	0.00314287	Myh7 Cells	Pla2g16
P3h2	6.59936e-06	0.435603	0.422	0.338	0.0131987	Myh7 Cells	P3h2
D630024D03Rik	1.04341e-05	0.720122	0.405	0.267	0.0208682	Myh7 Cells	D630024D03Rik
5033421B08Rik1	2.49422e-05	1.02864	0.55	0.378	0.0498845	Myh7 Cells	5033421B08Rik
Gm12295	4.1762e-05	1.68516	0.525	0.257	0.0835239	Myh7 Cells	Gm12295
mt-Cytb3	4.5574e-05	0.277378	0.656	0.492	0.091148	Myh7 Cells	mt-Cytb
Cenpp	5.31972e-05	0.285618	0.504	0.448	0.106394	Myh7 Cells	Cenpp
Pacrg1	5.47902e-05	0.472842	0.548	0.361	0.10958	Myh7 Cells	Pacrg
Rnf1151	7.15837e-05	0.476926	0.616	0.521	0.143167	Myh7 Cells	Rnf115
Enah2	0.000162196	0.612368	0.571	0.406	0.324392	Myh7 Cells	Enah
Gm5532	0.00123977	0.78123	0.494	0.245	1	Myh7 Cells	Gm5532
Pde5a1	0.00159084	0.444515	0.539	0.376	1	Myh7 Cells	Pde5a
Frem2	0.00207219	0.674934	0.429	0.3	1	Myh7 Cells	Frem2
Smpx3	0.00274297	0.382147	0.607	0.468	1	Myh7 Cells	Smpx
Gm31251	0.00395137	0.747585	0.506	0.235	1	Myh7 Cells	Gm31251
Lgi1	0.00560154	0.831491	0.504	0.233	1	Myh7 Cells	Lgi1
Tecrl	0.00867843	0.847925	0.429	0.25	1	Myh7 Cells	Tecrl

## Sheet: MTJ Myonuclei
Dos santos et al. Supplementary data 1. Table of differently expressed genes between clusters from snRNA-seq data.
Col22a11	6.0876e-68	2.81986	0.918	0.393	1.21752e-64	MTJ Myonuclei	Col22a1
Lama25	4.95671e-65	2.22278	0.975	0.687	9.91342e-62	MTJ Myonuclei	Lama2
Limch14	1.80694e-63	2.05907	0.984	0.665	3.61389e-60	MTJ Myonuclei	Limch1
Prkg13	1.69758e-62	2.20074	0.975	0.687	3.39516e-59	MTJ Myonuclei	Prkg1
Sorbs22	5.43581e-57	1.7919	0.967	0.679	1.08716e-53	MTJ Myonuclei	Sorbs2
Fam196b	8.4039e-56	0.569239	0.459	0.025	1.68078e-52	MTJ Myonuclei	Fam196b
Akap63	1.10461e-52	2.03342	0.943	0.595	2.20921e-49	MTJ Myonuclei	Akap6
Fras11	3.87857e-49	2.39036	0.787	0.291	7.75715e-46	MTJ Myonuclei	Fras1
Pdzd28	8.82326e-47	1.50963	0.951	0.586	1.76465e-43	MTJ Myonuclei	Pdzd2
Hdac93	1.51304e-44	1.8695	0.885	0.56	3.02608e-41	MTJ Myonuclei	Hdac9
Atp13a5	3.3806e-44	1.60249	0.762	0.344	6.7612e-41	MTJ Myonuclei	Atp13a5
App7	1.00312e-43	1.75312	0.877	0.512	2.00624e-40	MTJ Myonuclei	App
Clstn23	3.25703e-42	2.37195	0.713	0.31	6.51407e-39	MTJ Myonuclei	Clstn2
Trp632	3.44766e-42	1.61276	0.902	0.556	6.89533e-39	MTJ Myonuclei	Trp63
Adamts201	9.40943e-40	2.16639	0.746	0.352	1.88189e-36	MTJ Myonuclei	Adamts20
Prom11	3.0786e-39	1.86392	0.705	0.31	6.15719e-36	MTJ Myonuclei	Prom1
Atp1b4	1.71183e-38	1.87118	0.713	0.276	3.42365e-35	MTJ Myonuclei	Atp1b4
Erbb41	1.42707e-37	2.76182	0.73	0.396	2.85414e-34	MTJ Myonuclei	Erbb4
Asap22	2.32833e-37	1.43717	0.787	0.448	4.65666e-34	MTJ Myonuclei	Asap2
Dennd5b4	4.79368e-35	1.98912	0.779	0.455	9.58736e-32	MTJ Myonuclei	Dennd5b
Sema3e1	6.18032e-35	1.23176	0.631	0.285	1.23606e-31	MTJ Myonuclei	Sema3e
Brinp2	7.62985e-35	1.53622	0.664	0.33	1.52597e-31	MTJ Myonuclei	Brinp2
Stau23	7.75315e-35	1.48067	0.836	0.452	1.55063e-31	MTJ Myonuclei	Stau2
Med12l3	1.05077e-34	1.4633	0.672	0.346	2.10154e-31	MTJ Myonuclei	Med12l
Pde7a2	3.30529e-34	1.20441	0.918	0.671	6.61057e-31	MTJ Myonuclei	Pde7a
Nav34	4.09635e-34	2.56345	0.77	0.499	8.1927e-31	MTJ Myonuclei	Nav3
Ccdc1621	2.67942e-33	1.49329	0.746	0.424	5.35884e-30	MTJ Myonuclei	Ccdc162
Atrnl16	5.86073e-33	1.33329	0.902	0.637	1.17215e-29	MTJ Myonuclei	Atrnl1
Ldlrad33	8.31301e-33	1.4233	0.803	0.433	1.6626e-29	MTJ Myonuclei	Ldlrad3
Xirp24	1.38477e-32	1.27942	0.943	0.724	2.76955e-29	MTJ Myonuclei	Xirp2
Net11	1.42995e-31	1.19408	0.648	0.314	2.8599e-28	MTJ Myonuclei	Net1
Col24a11	3.15095e-31	1.80244	0.721	0.38	6.30191e-28	MTJ Myonuclei	Col24a1
Cdk195	7.71274e-31	1.0994	0.779	0.467	1.54255e-27	MTJ Myonuclei	Cdk19
Maml26	1.84753e-29	0.969174	0.877	0.562	3.69506e-26	MTJ Myonuclei	Maml2
Sorbs13	2.22517e-29	1.04479	0.943	0.611	4.45034e-26	MTJ Myonuclei	Sorbs1
Zfp385b4	3.26452e-29	1.52174	0.795	0.496	6.52905e-26	MTJ Myonuclei	Zfp385b
Jam23	9.11248e-29	0.65426	0.607	0.309	1.8225e-25	MTJ Myonuclei	Jam2
Angpt13	1.52423e-28	1.83495	0.754	0.41	3.04845e-25	MTJ Myonuclei	Angpt1
Pdlim33	1.5883e-28	1.02283	0.918	0.645	3.1766e-25	MTJ Myonuclei	Pdlim3
St8sia1	3.32346e-27	0.348643	0.484	0.153	6.64692e-24	MTJ Myonuclei	St8sia1
Gm34907	5.97425e-25	1.02587	0.566	0.197	1.19485e-21	MTJ Myonuclei	Gm34907
Rgcc3	6.34816e-25	1.65866	0.631	0.316	1.26963e-21	MTJ Myonuclei	Rgcc
Nol41	1.14263e-24	1.19968	0.615	0.391	2.28527e-21	MTJ Myonuclei	Nol4
Gadl1	2.34624e-24	0.868388	0.639	0.399	4.69248e-21	MTJ Myonuclei	Gadl1
Gabrb2	3.37181e-24	0.345098	0.451	0.181	6.74361e-21	MTJ Myonuclei	Gabrb2
Dapp11	4.3118e-24	0.581555	0.582	0.3	8.6236e-21	MTJ Myonuclei	Dapp1
Myo1b2	5.37585e-24	0.618436	0.664	0.423	1.07517e-20	MTJ Myonuclei	Myo1b
Maml34	1.52229e-23	1.00053	0.861	0.603	3.04458e-20	MTJ Myonuclei	Maml3
Samd41	1.96953e-23	0.749028	0.934	0.743	3.93906e-20	MTJ Myonuclei	Samd4
A230057D06Rik1	8.36699e-23	1.52759	0.574	0.336	1.6734e-19	MTJ Myonuclei	A230057D06Rik
Magi14	1.57309e-22	1.41871	0.713	0.442	3.14618e-19	MTJ Myonuclei	Magi1
Rnf144b1	3.0858e-22	0.993716	0.697	0.477	6.1716e-19	MTJ Myonuclei	Rnf144b
Rims4	4.55865e-22	0.588419	0.549	0.304	9.1173e-19	MTJ Myonuclei	Rims4
Frmd4a4	7.45313e-22	0.280861	0.598	0.342	1.49063e-18	MTJ Myonuclei	Frmd4a
Gcnt21	1.4589e-21	0.514876	0.574	0.328	2.9178e-18	MTJ Myonuclei	Gcnt2
Frmpd41	2.65868e-21	1.36265	0.541	0.255	5.31735e-18	MTJ Myonuclei	Frmpd4
Tgfb24	2.66165e-21	0.806174	0.738	0.541	5.32331e-18	MTJ Myonuclei	Tgfb2
Arhgap285	4.67163e-21	0.679558	0.648	0.475	9.34326e-18	MTJ Myonuclei	Arhgap28
Sel1l32	8.08557e-21	1.14084	0.77	0.581	1.61711e-17	MTJ Myonuclei	Sel1l3
Rai143	1.3366e-20	0.284451	0.557	0.301	2.6732e-17	MTJ Myonuclei	Rai14
Kif26b	3.74075e-20	1.17739	0.582	0.303	7.4815e-17	MTJ Myonuclei	Kif26b
Atp10a4	5.38746e-20	0.939525	0.639	0.425	1.07749e-16	MTJ Myonuclei	Atp10a
Osbpl101	6.83226e-20	0.594357	0.623	0.382	1.36645e-16	MTJ Myonuclei	Osbpl10
Lamc13	7.7099e-20	0.705183	0.836	0.631	1.54198e-16	MTJ Myonuclei	Lamc1
Bicd15	2.96903e-19	0.550617	0.574	0.369	5.93806e-16	MTJ Myonuclei	Bicd1
Gm136011	3.61887e-19	0.892839	0.607	0.422	7.23775e-16	MTJ Myonuclei	Gm13601
Fam198b3	7.28784e-19	0.940078	0.615	0.457	1.45757e-15	MTJ Myonuclei	Fam198b
Tnfrsf191	1.0085e-18	0.972358	0.68	0.506	2.01699e-15	MTJ Myonuclei	Tnfrsf19
Slc43a24	6.7698e-18	0.60073	0.607	0.383	1.35396e-14	MTJ Myonuclei	Slc43a2
Tigd4	2.47954e-17	0.766261	0.426	0.038	4.95909e-14	MTJ Myonuclei	Tigd4
Abcc8	3.80443e-16	0.378309	0.566	0.419	7.60886e-13	MTJ Myonuclei	Abcc8
Ltbp15	3.96892e-16	0.548579	0.705	0.513	7.93784e-13	MTJ Myonuclei	Ltbp1
Rasal23	6.77084e-16	0.979331	0.623	0.432	1.35417e-12	MTJ Myonuclei	Rasal2
Fign2	7.69615e-16	0.684413	0.631	0.45	1.53923e-12	MTJ Myonuclei	Fign
Zfyve28	1.1422e-15	0.575674	0.557	0.42	2.2844e-12	MTJ Myonuclei	Zfyve28
Bcar34	1.2171e-15	0.41235	0.525	0.334	2.43421e-12	MTJ Myonuclei	Bcar3
Fam155a3	1.2631e-15	0.405407	0.508	0.344	2.52619e-12	MTJ Myonuclei	Fam155a
Vav34	1.6835e-15	0.459341	0.664	0.504	3.367e-12	MTJ Myonuclei	Vav3
Thsd7b	1.97532e-15	2.21956	0.566	0.356	3.95065e-12	MTJ Myonuclei	Thsd7b
Nrg41	2.33788e-15	0.305188	0.557	0.441	4.67575e-12	MTJ Myonuclei	Nrg4
Slc8a13	2.86944e-15	0.902479	0.754	0.558	5.73887e-12	MTJ Myonuclei	Slc8a1
Plcl15	5.12224e-15	0.66398	0.77	0.573	1.02445e-11	MTJ Myonuclei	Plcl1
Peli13	5.61272e-15	1.3519	0.648	0.521	1.12254e-11	MTJ Myonuclei	Peli1
Col13a11	9.84485e-15	0.350422	0.131	0.26	1.96897e-11	MTJ Myonuclei	Col13a1
Skap22	2.03182e-14	0.330478	0.582	0.45	4.06365e-11	MTJ Myonuclei	Skap2
Fam241a3	2.69215e-14	0.267644	0.508	0.37	5.38431e-11	MTJ Myonuclei	Fam241a
Frem21	3.72014e-14	1.1485	0.533	0.302	7.44027e-11	MTJ Myonuclei	Frem2
Lmod11	4.06453e-14	0.275174	0.549	0.445	8.12906e-11	MTJ Myonuclei	Lmod1
Kcnh7	5.37856e-14	1.97049	0.549	0.436	1.07571e-10	MTJ Myonuclei	Kcnh7
Dgkb2	5.41245e-14	0.537159	0.549	0.396	1.08249e-10	MTJ Myonuclei	Dgkb
Itgb65	8.50417e-14	0.505145	0.869	0.701	1.70083e-10	MTJ Myonuclei	Itgb6
Rcan25	1.02657e-13	0.898198	0.762	0.524	2.05313e-10	MTJ Myonuclei	Rcan2
Uck21	1.42102e-13	0.582171	0.582	0.444	2.84203e-10	MTJ Myonuclei	Uck2
Taf4b1	1.81185e-13	0.36951	0.598	0.437	3.62371e-10	MTJ Myonuclei	Taf4b
Ablim15	2.14886e-13	0.585824	0.68	0.501	4.29772e-10	MTJ Myonuclei	Ablim1
Sema3c2	3.35388e-13	0.608973	0.738	0.606	6.70776e-10	MTJ Myonuclei	Sema3c
Pdgfc2	3.41222e-13	0.335244	0.557	0.434	6.82444e-10	MTJ Myonuclei	Pdgfc
Dab23	3.56953e-13	0.509868	0.541	0.395	7.13906e-10	MTJ Myonuclei	Dab2
Nrap3	4.46173e-13	0.629981	0.918	0.736	8.92346e-10	MTJ Myonuclei	Nrap
Tiam22	6.45936e-13	0.760192	0.5	0.292	1.29187e-09	MTJ Myonuclei	Tiam2
Gm36569	7.67204e-13	0.44457	0.377	0.097	1.53441e-09	MTJ Myonuclei	Gm36569
Des1	7.89856e-13	0.466605	0.754	0.579	1.57971e-09	MTJ Myonuclei	Des
Garem14	9.34255e-13	0.560474	0.615	0.388	1.86851e-09	MTJ Myonuclei	Garem1
Ctnna33	1.1238e-12	0.642577	0.902	0.765	2.2476e-09	MTJ Myonuclei	Ctnna3
Tmem266	2.7203e-12	0.485116	0.566	0.484	5.4406e-09	MTJ Myonuclei	Tmem266
Pgm53	3.22127e-12	0.881072	0.525	0.315	6.44253e-09	MTJ Myonuclei	Pgm5
Mfhas14	3.41263e-12	0.562735	0.541	0.408	6.82525e-09	MTJ Myonuclei	Mfhas1
Npnt	3.41804e-12	0.468481	0.434	0.244	6.83609e-09	MTJ Myonuclei	Npnt
Mgat4a3	5.58088e-12	0.279201	0.508	0.314	1.11618e-08	MTJ Myonuclei	Mgat4a
Nrg3	8.01812e-12	1.25719	0.492	0.374	1.60362e-08	MTJ Myonuclei	Nrg3
Rbm203	1.42364e-11	0.528565	0.893	0.704	2.84728e-08	MTJ Myonuclei	Rbm20
Fgf6	2.84247e-11	0.279309	0.393	0.172	5.68495e-08	MTJ Myonuclei	Fgf6
Enah4	2.89555e-11	0.701108	0.615	0.409	5.7911e-08	MTJ Myonuclei	Enah
Gm120921	3.28338e-11	0.793954	0.434	0.225	6.56677e-08	MTJ Myonuclei	Gm12092
Scel	3.62654e-11	0.708289	0.434	0.233	7.25308e-08	MTJ Myonuclei	Scel
Adamts8	3.74798e-11	0.321826	0.115	0.256	7.49595e-08	MTJ Myonuclei	Adamts8
Raph14	6.03947e-11	0.337395	0.73	0.527	1.20789e-07	MTJ Myonuclei	Raph1
Tbc1d43	9.86357e-11	0.477362	0.713	0.568	1.97271e-07	MTJ Myonuclei	Tbc1d4
Ptpn31	1.03265e-10	0.586372	0.713	0.512	2.06531e-07	MTJ Myonuclei	Ptpn3
Rp11	1.30854e-10	0.639411	0.5	0.341	2.61708e-07	MTJ Myonuclei	Rp1
Pgpep1l	1.42336e-10	0.315325	0.5	0.362	2.84673e-07	MTJ Myonuclei	Pgpep1l
Pip4k2a3	1.83748e-10	0.261167	0.574	0.445	3.67496e-07	MTJ Myonuclei	Pip4k2a
Tspan82	3.19488e-10	0.380385	0.639	0.587	6.38975e-07	MTJ Myonuclei	Tspan8
Hivep34	4.85867e-10	1.2709	0.631	0.533	9.71733e-07	MTJ Myonuclei	Hivep3
Klhl411	5.46846e-10	0.669615	0.623	0.485	1.09369e-06	MTJ Myonuclei	Klhl41
Fgf73	8.60301e-10	0.846926	0.566	0.458	1.7206e-06	MTJ Myonuclei	Fgf7
Prickle24	1.43429e-09	0.299695	0.582	0.496	2.86858e-06	MTJ Myonuclei	Prickle2
Slc24a21	2.02858e-09	1.52538	0.5	0.385	4.05715e-06	MTJ Myonuclei	Slc24a2
Ablim2	2.32241e-09	0.646825	0.664	0.519	4.64481e-06	MTJ Myonuclei	Ablim2
Sorcs23	3.44274e-09	0.296172	0.484	0.347	6.88548e-06	MTJ Myonuclei	Sorcs2
Fat31	1.62526e-08	0.432986	0.475	0.32	3.25052e-05	MTJ Myonuclei	Fat3
Nckap55	1.98797e-08	0.416619	0.68	0.541	3.97593e-05	MTJ Myonuclei	Nckap5
Nebl1	2.96635e-08	1.19247	0.459	0.348	5.9327e-05	MTJ Myonuclei	Nebl
Tspan72	3.0107e-08	0.694404	0.533	0.398	6.02139e-05	MTJ Myonuclei	Tspan7
Map3k7cl1	3.39847e-08	1.64361	0.508	0.398	6.79694e-05	MTJ Myonuclei	Map3k7cl
Atp8a13	4.46045e-08	0.25549	0.787	0.67	8.9209e-05	MTJ Myonuclei	Atp8a1
Ext17	5.48171e-08	0.651799	0.738	0.633	0.000109634	MTJ Myonuclei	Ext1
Wnt5b2	6.87231e-08	0.447514	0.59	0.469	0.000137446	MTJ Myonuclei	Wnt5b
Hip15	8.75852e-08	0.2937	0.73	0.618	0.00017517	MTJ Myonuclei	Hip1
Ky3	1.16354e-07	0.318639	0.779	0.685	0.000232709	MTJ Myonuclei	Ky
Crim12	1.39095e-07	0.623326	0.73	0.591	0.00027819	MTJ Myonuclei	Crim1
Ahnak6	2.2929e-07	0.277312	0.721	0.643	0.00045858	MTJ Myonuclei	Ahnak
Peli26	2.31785e-07	0.412199	0.598	0.541	0.000463571	MTJ Myonuclei	Peli2
Ralgapa21	3.80784e-07	0.313048	0.713	0.602	0.000761567	MTJ Myonuclei	Ralgapa2
Kank13	4.47941e-07	0.721978	0.525	0.439	0.000895882	MTJ Myonuclei	Kank1
Azin11	1.30295e-06	0.294415	0.541	0.42	0.0026059	MTJ Myonuclei	Azin1
Ctgf	3.27416e-06	0.347098	0.352	0.211	0.00654832	MTJ Myonuclei	Ctgf
Ank23	3.97952e-06	0.366432	0.91	0.755	0.00795905	MTJ Myonuclei	Ank2
Acss22	6.6801e-06	0.275738	0.68	0.545	0.0133602	MTJ Myonuclei	Acss2
Lmod22	1.03553e-05	0.322646	0.484	0.358	0.0207106	MTJ Myonuclei	Lmod2
Gm267403	1.04106e-05	0.258836	0.992	0.862	0.0208211	MTJ Myonuclei	Gm26740
Ntm3	1.48048e-05	0.496175	0.18	0.343	0.0296097	MTJ Myonuclei	Ntm
P4ha13	1.88668e-05	0.413598	0.508	0.377	0.0377337	MTJ Myonuclei	P4ha1
Thsd43	3.61567e-05	0.386717	0.459	0.388	0.0723133	MTJ Myonuclei	Thsd4
Sipa1l23	4.48323e-05	0.677904	0.459	0.389	0.0896645	MTJ Myonuclei	Sipa1l2
Runx14	6.3626e-05	0.29846	0.533	0.486	0.127252	MTJ Myonuclei	Runx1
Klhl295	8.11715e-05	0.405361	0.607	0.544	0.162343	MTJ Myonuclei	Klhl29
Map1b4	0.000114838	0.428941	0.41	0.319	0.229675	MTJ Myonuclei	Map1b
Ugp23	0.000159865	0.262083	0.77	0.642	0.31973	MTJ Myonuclei	Ugp2
Rnf1152	0.00018809	0.41848	0.598	0.523	0.376179	MTJ Myonuclei	Rnf115
Qk3	0.000218422	0.413812	0.811	0.727	0.436845	MTJ Myonuclei	Qk
Rtp41	0.000318538	0.292186	0.393	0.3	0.637076	MTJ Myonuclei	Rtp4
Hbegf1	0.000817062	0.393324	0.164	0.29	1	MTJ Myonuclei	Hbegf
Mmd1	0.000935181	0.266596	0.484	0.5	1	MTJ Myonuclei	Mmd
Pank13	0.000987762	0.303895	0.525	0.476	1	MTJ Myonuclei	Pank1
Ostn1	0.00110912	0.839732	0.484	0.494	1	MTJ Myonuclei	Ostn
Zfp6085	0.00204797	0.352642	0.541	0.536	1	MTJ Myonuclei	Zfp608
Ccdc1361	0.00207087	0.375322	0.369	0.315	1	MTJ Myonuclei	Ccdc136
Pcdh15	0.00273667	0.814451	0.254	0.406	1	MTJ Myonuclei	Pcdh15
Ahcyl23	0.00283293	0.38559	0.574	0.525	1	MTJ Myonuclei	Ahcyl2
Tlr43	0.00381233	0.320703	0.434	0.374	1	MTJ Myonuclei	Tlr4
Fgf13	0.00399628	0.307722	0.484	0.397	1	MTJ Myonuclei	Fgf1
Wdr951	0.00737793	0.428114	0.295	0.195	1	MTJ Myonuclei	Wdr95
Gm13481	0.00959525	0.491384	0.426	0.412	1	MTJ Myonuclei	Gm13481

## Sheet: NMJ Myonuclei
Dos santos et al. Supplementary data 1. Table of differently expressed genes between clusters from snRNA-seq data.
	p_val	avg_logFC	pct.1	pct.2	p_val_adj	cluster	gene
Col13a12	1.04482e-43	2.4126	0.908	0.256	2.08963e-40	NMJ Myonuclei	Col13a1
Ablim22	2.29287e-41	2.90322	0.985	0.518	4.58573e-38	NMJ Myonuclei	Ablim2
Colq	1.58232e-40	2.56112	0.938	0.204	3.16464e-37	NMJ Myonuclei	Colq
Col4a3	4.7615e-40	3.09039	0.938	0.387	9.52301e-37	NMJ Myonuclei	Col4a3
Prkar1a2	1.23606e-38	3.0519	0.938	0.384	2.47211e-35	NMJ Myonuclei	Prkar1a
Gramd1b3	6.48309e-38	2.9512	0.954	0.448	1.29662e-34	NMJ Myonuclei	Gramd1b
Kcnq52	5.59734e-36	3.00197	0.985	0.647	1.11947e-32	NMJ Myonuclei	Kcnq5
Etv53	6.38597e-35	2.47361	0.908	0.435	1.27719e-31	NMJ Myonuclei	Etv5
Musk2	1.84392e-34	2.39012	0.938	0.459	3.68785e-31	NMJ Myonuclei	Musk
Prss55	2.79593e-33	0.550343	0.738	0.133	5.59186e-30	NMJ Myonuclei	Prss55
Fam19a4	3.8324e-32	2.06581	0.815	0.257	7.66479e-29	NMJ Myonuclei	Fam19a4
Phldb26	2.0664e-31	3.08446	0.892	0.436	4.13281e-28	NMJ Myonuclei	Phldb2
Chrne	2.20293e-31	1.59378	0.846	0.4	4.40585e-28	NMJ Myonuclei	Chrne
Col19a11	5.79815e-31	3.15047	0.862	0.437	1.15963e-27	NMJ Myonuclei	Col19a1
Gm13387	9.23525e-31	2.02719	0.831	0.334	1.84705e-27	NMJ Myonuclei	Gm13387
Epb41l4a2	2.61473e-30	2.53139	0.862	0.359	5.22946e-27	NMJ Myonuclei	Epb41l4a
Hs6st21	3.40411e-30	3.25284	0.877	0.442	6.80822e-27	NMJ Myonuclei	Hs6st2
Nes	4.6959e-29	1.19824	0.769	0.178	9.3918e-26	NMJ Myonuclei	Nes
Calcrl6	5.48655e-29	2.57851	0.923	0.516	1.09731e-25	NMJ Myonuclei	Calcrl
Ncam12	2.69819e-28	2.53943	0.877	0.398	5.39637e-25	NMJ Myonuclei	Ncam1
Fgf5	7.70948e-28	0.5624	0.692	0.161	1.5419e-24	NMJ Myonuclei	Fgf5
Akap113	1.56358e-27	2.01163	0.892	0.508	3.12716e-24	NMJ Myonuclei	Akap11
Pgm55	2.36365e-27	1.06036	0.831	0.315	4.7273e-24	NMJ Myonuclei	Pgm5
Utrn9	2.82236e-27	1.41199	0.954	0.559	5.64473e-24	NMJ Myonuclei	Utrn
Psd33	7.55534e-27	1.9893	0.985	0.822	1.51107e-23	NMJ Myonuclei	Psd3
Cfap541	1.1653e-26	1.17497	0.769	0.261	2.3306e-23	NMJ Myonuclei	Cfap54
Ano43	4.40262e-26	3.18578	0.831	0.394	8.80523e-23	NMJ Myonuclei	Ano4
Dennd2c4	9.34245e-26	1.56924	0.846	0.485	1.86849e-22	NMJ Myonuclei	Dennd2c
Ufsp1	1.93197e-25	0.605873	0.723	0.273	3.86394e-22	NMJ Myonuclei	Ufsp1
Fgf15	2.3777e-24	2.01563	0.877	0.395	4.7554e-21	NMJ Myonuclei	Fgf1
Pdzrn4	5.86262e-24	2.46724	0.8	0.319	1.17252e-20	NMJ Myonuclei	Pdzrn4
Rps6ka11	2.68821e-23	1.85494	0.769	0.242	5.37642e-20	NMJ Myonuclei	Rps6ka1
Pola2	3.25278e-23	1.56261	0.769	0.359	6.50555e-20	NMJ Myonuclei	Pola2
Osbpl102	3.75423e-23	1.76808	0.8	0.382	7.50846e-20	NMJ Myonuclei	Osbpl10
Col26a1	4.63524e-23	1.10792	0.769	0.388	9.27049e-20	NMJ Myonuclei	Col26a1
Crim13	1.77601e-22	1.87654	0.908	0.591	3.55202e-19	NMJ Myonuclei	Crim1
Sntb25	2.60358e-22	1.11785	0.862	0.437	5.20716e-19	NMJ Myonuclei	Sntb2
Hs3st3a1	1.1081e-21	1.73116	0.723	0.278	2.2162e-18	NMJ Myonuclei	Hs3st3a1
D430041D05Rik2	1.18801e-21	1.3185	0.815	0.445	2.37602e-18	NMJ Myonuclei	D430041D05Rik
Lama26	4.54953e-21	1.38087	0.985	0.688	9.09906e-18	NMJ Myonuclei	Lama2
Pdgfc3	5.83446e-21	0.618097	0.785	0.433	1.16689e-17	NMJ Myonuclei	Pdgfc
Ryr32	1.98422e-20	2.67555	0.723	0.296	3.96843e-17	NMJ Myonuclei	Ryr3
B4galnt3	2.17072e-20	2.12394	0.738	0.227	4.34144e-17	NMJ Myonuclei	B4galnt3
Itga95	3.1334e-20	0.936209	0.8	0.424	6.2668e-17	NMJ Myonuclei	Itga9
Scn2a1	9.35667e-20	0.505879	0.723	0.327	1.87133e-16	NMJ Myonuclei	Scn2a
Pla2g71	1.36349e-19	1.79448	0.769	0.392	2.72698e-16	NMJ Myonuclei	Pla2g7
Akap64	2.39807e-19	1.01697	0.938	0.596	4.79615e-16	NMJ Myonuclei	Akap6
Ripor23	3.98704e-19	1.15679	0.738	0.331	7.97409e-16	NMJ Myonuclei	Ripor2
Lgr6	4.38577e-19	0.405932	0.677	0.32	8.77154e-16	NMJ Myonuclei	Lgr6
Fndc3c11	1.30316e-18	0.409683	0.123	0.451	2.60632e-15	NMJ Myonuclei	Fndc3c1
Vav36	1.8638e-18	1.88164	0.8	0.504	3.72759e-15	NMJ Myonuclei	Vav3
Palmd2	6.54049e-18	1.01533	0.769	0.386	1.3081e-14	NMJ Myonuclei	Palmd
Hunk3	1.34169e-17	0.295768	0.046	0.346	2.68339e-14	NMJ Myonuclei	Hunk
Farp16	2.04558e-17	1.19727	0.8	0.412	4.09115e-14	NMJ Myonuclei	Farp1
Gm296832	2.22361e-17	0.271049	0.692	0.374	4.44721e-14	NMJ Myonuclei	Gm29683
Sipa1l15	2.56255e-17	0.585779	0.785	0.461	5.1251e-14	NMJ Myonuclei	Sipa1l1
Rbms37	6.6449e-17	1.01384	0.938	0.611	1.32898e-13	NMJ Myonuclei	Rbms3
Col4a54	2.66347e-16	0.625293	0.723	0.342	5.32694e-13	NMJ Myonuclei	Col4a5
Galnt185	2.71999e-16	1.73018	0.785	0.481	5.43999e-13	NMJ Myonuclei	Galnt18
Sema3a3	5.79006e-16	0.679793	0.723	0.405	1.15801e-12	NMJ Myonuclei	Sema3a
Lrfn5	7.82279e-16	1.61355	0.662	0.302	1.56456e-12	NMJ Myonuclei	Lrfn5
Hip17	1.13573e-15	1.17505	0.846	0.618	2.27146e-12	NMJ Myonuclei	Hip1
Cdh135	1.21667e-15	0.738632	1	0.804	2.43334e-12	NMJ Myonuclei	Cdh13
Col4a42	2.54416e-15	1.1908	0.723	0.393	5.08833e-12	NMJ Myonuclei	Col4a4
Rnf128	2.80981e-15	0.396826	0.708	0.388	5.61961e-12	NMJ Myonuclei	Rnf128
Pld51	3.21467e-15	0.322963	0.723	0.47	6.42934e-12	NMJ Myonuclei	Pld5
Rnf144b2	1.05017e-14	0.494334	0.769	0.477	2.10034e-11	NMJ Myonuclei	Rnf144b
Eda2r1	1.47822e-14	0.289616	0.738	0.457	2.95645e-11	NMJ Myonuclei	Eda2r
Trp633	1.95528e-14	0.86768	0.877	0.557	3.91055e-11	NMJ Myonuclei	Trp63
Ptprm5	2.47099e-14	0.778135	0.877	0.6	4.94198e-11	NMJ Myonuclei	Ptprm
Ankar	3.02084e-14	0.514467	0.692	0.404	6.04167e-11	NMJ Myonuclei	Ankar
Slc16a6	4.51369e-14	1.27054	0.692	0.357	9.02738e-11	NMJ Myonuclei	Slc16a6
Atp8a2	6.60172e-14	0.618984	0.708	0.417	1.32034e-10	NMJ Myonuclei	Atp8a2
Adgrl25	1.57501e-13	0.486205	0.738	0.467	3.15001e-10	NMJ Myonuclei	Adgrl2
Gm16093	1.83953e-13	0.300186	0.708	0.407	3.67905e-10	NMJ Myonuclei	Gm16093
Arhgap184	2.27827e-13	0.314712	0.754	0.539	4.55655e-10	NMJ Myonuclei	Arhgap18
Gpc43	3.01696e-13	1.69151	0.723	0.421	6.03392e-10	NMJ Myonuclei	Gpc4
Samd42	3.84402e-13	0.884633	0.954	0.744	7.68804e-10	NMJ Myonuclei	Samd4
Sytl22	5.51847e-13	0.264416	0.692	0.437	1.10369e-09	NMJ Myonuclei	Sytl2
Me12	1.05264e-12	0.41266	0.769	0.551	2.10528e-09	NMJ Myonuclei	Me1
Lrtm1	8.42122e-12	1.13755	0.692	0.321	1.68424e-08	NMJ Myonuclei	Lrtm1
Ctdspl7	8.52853e-12	1.62619	0.692	0.399	1.70571e-08	NMJ Myonuclei	Ctdspl
Tnfrsf211	1.44789e-11	0.25772	0.723	0.484	2.89578e-08	NMJ Myonuclei	Tnfrsf21
Gm32067	1.85296e-11	0.423419	0.569	0.198	3.70592e-08	NMJ Myonuclei	Gm32067
Adipor21	1.96317e-11	0.754799	0.754	0.446	3.92634e-08	NMJ Myonuclei	Adipor2
Cacna2d31	2.54933e-11	1.1251	0.631	0.306	5.09866e-08	NMJ Myonuclei	Cacna2d3
Wls3	8.18668e-11	0.506548	0.738	0.469	1.63734e-07	NMJ Myonuclei	Wls
Deptor3	1.02226e-10	0.573028	0.815	0.591	2.04452e-07	NMJ Myonuclei	Deptor
Plcb47	3.63937e-10	0.728582	0.738	0.517	7.27874e-07	NMJ Myonuclei	Plcb4
Atp1b13	5.47646e-10	0.940822	0.708	0.362	1.09529e-06	NMJ Myonuclei	Atp1b1
Slc39a12	6.44096e-10	0.790416	0.6	0.301	1.28819e-06	NMJ Myonuclei	Slc39a12
Acss23	8.10394e-10	0.54285	0.831	0.545	1.62079e-06	NMJ Myonuclei	Acss2
Gm7854	8.33169e-10	0.314028	0.6	0.355	1.66634e-06	NMJ Myonuclei	Gm7854
Tcf7l14	1.12509e-09	0.448501	0.8	0.544	2.25018e-06	NMJ Myonuclei	Tcf7l1
Ckmt24	1.34379e-09	0.451608	0.862	0.503	2.68758e-06	NMJ Myonuclei	Ckmt2
Cdk63	2.9664e-09	1.01301	0.615	0.333	5.9328e-06	NMJ Myonuclei	Cdk6
Fmnl24	2.96982e-09	0.854475	0.846	0.698	5.93965e-06	NMJ Myonuclei	Fmnl2
Scube22	3.13268e-09	1.36767	0.615	0.334	6.26537e-06	NMJ Myonuclei	Scube2
Nkd2	3.216e-09	0.996958	0.554	0.217	6.43201e-06	NMJ Myonuclei	Nkd2
Plcl17	3.72887e-09	1.02768	0.785	0.574	7.45774e-06	NMJ Myonuclei	Plcl1
App9	4.96787e-09	0.474366	0.754	0.514	9.93575e-06	NMJ Myonuclei	App
Ky4	6.58205e-09	0.353957	0.877	0.685	1.31641e-05	NMJ Myonuclei	Ky
Slc8a15	7.28144e-09	0.930873	0.815	0.558	1.45629e-05	NMJ Myonuclei	Slc8a1
Oxr14	1.13142e-08	1.67385	0.723	0.542	2.26283e-05	NMJ Myonuclei	Oxr1
Etv42	1.39042e-08	0.851103	0.585	0.264	2.78084e-05	NMJ Myonuclei	Etv4
Tmem2661	1.43143e-08	0.281293	0.646	0.484	2.86287e-05	NMJ Myonuclei	Tmem266
Tmem2333	1.71739e-08	0.876006	0.831	0.658	3.43478e-05	NMJ Myonuclei	Tmem233
Actn22	2.24254e-08	0.451618	0.862	0.498	4.48508e-05	NMJ Myonuclei	Actn2
Myo1e5	5.06522e-08	0.400167	0.754	0.536	0.000101304	NMJ Myonuclei	Myo1e
Fam13a3	6.14192e-08	0.744311	0.846	0.585	0.000122838	NMJ Myonuclei	Fam13a
Gprc5b2	8.04118e-08	0.548244	0.646	0.434	0.000160824	NMJ Myonuclei	Gprc5b
Cdk147	8.95803e-08	0.387642	0.769	0.537	0.000179161	NMJ Myonuclei	Cdk14
Rnls2	1.53385e-07	0.519208	0.692	0.44	0.000306769	NMJ Myonuclei	Rnls
March35	1.86525e-07	0.464918	0.692	0.457	0.00037305	NMJ Myonuclei	March3
Tbx211	1.87311e-07	0.749216	0.538	0.208	0.000374622	NMJ Myonuclei	Tbx21
Sorbs14	2.04954e-07	0.571371	0.908	0.613	0.000409908	NMJ Myonuclei	Sorbs1
Arpp212	2.83185e-07	0.621771	0.631	0.37	0.000566369	NMJ Myonuclei	Arpp21
Bcl2l12	3.7116e-07	0.996317	0.615	0.331	0.00074232	NMJ Myonuclei	Bcl2l1
Maml35	3.90401e-07	0.656823	0.769	0.604	0.000780802	NMJ Myonuclei	Maml3
Nav35	5.64989e-07	1.38246	0.662	0.501	0.00112998	NMJ Myonuclei	Nav3
Crym	1.22191e-06	0.847518	0.492	0.038	0.00244382	NMJ Myonuclei	Crym
Ehd42	3.19605e-06	0.607775	0.6	0.402	0.00639209	NMJ Myonuclei	Ehd4
Plpp33	3.36208e-06	0.740535	0.677	0.459	0.00672415	NMJ Myonuclei	Plpp3
Tmem218	4.06063e-06	0.30266	0.108	0.3	0.00812126	NMJ Myonuclei	Tmem218
Raph16	6.04424e-06	0.611239	0.754	0.527	0.0120885	NMJ Myonuclei	Raph1
Pcdh151	1.1893e-05	0.272318	0.231	0.405	0.023786	NMJ Myonuclei	Pcdh15
Mgll3	1.54242e-05	0.355051	0.646	0.484	0.0308485	NMJ Myonuclei	Mgll
Asb52	3.74629e-05	0.349834	0.754	0.62	0.0749259	NMJ Myonuclei	Asb5
Tspan73	4.94246e-05	0.520619	0.615	0.398	0.0988492	NMJ Myonuclei	Tspan7
Egln31	0.000100814	0.329808	0.492	0.299	0.201627	NMJ Myonuclei	Egln3
Slc8a34	0.000125823	0.577078	0.862	0.699	0.251646	NMJ Myonuclei	Slc8a3
Prrx14	0.000217343	0.553279	0.769	0.57	0.434685	NMJ Myonuclei	Prrx1
Cdon5	0.000283785	0.742499	0.646	0.518	0.56757	NMJ Myonuclei	Cdon
Igsf9b	0.000429344	0.25404	0.462	0.25	0.858688	NMJ Myonuclei	Igsf9b
Acox13	0.000469438	0.393375	0.692	0.502	0.938877	NMJ Myonuclei	Acox1
Gm134811	0.000556238	0.519824	0.554	0.412	1	NMJ Myonuclei	Gm13481
Stox22	0.000742717	0.46716	0.631	0.484	1	NMJ Myonuclei	Stox2
Dennd5b5	0.000880499	0.453257	0.585	0.457	1	NMJ Myonuclei	Dennd5b
Wipf33	0.00103384	0.317723	0.585	0.455	1	NMJ Myonuclei	Wipf3
Pde4b3	0.00229175	0.295145	0.677	0.544	1	NMJ Myonuclei	Pde4b
Gm312511	0.00231166	0.392531	0.431	0.241	1	NMJ Myonuclei	Gm31251
Igsf81	0.00304761	0.471379	0.538	0.337	1	NMJ Myonuclei	Igsf8
Dync1i12	0.00329753	0.334533	0.446	0.223	1	NMJ Myonuclei	Dync1i1
Gm325691	0.00332778	0.299245	0.323	0.452	1	NMJ Myonuclei	Gm32569
Gm30624	0.00340424	0.704266	0.431	0.231	1	NMJ Myonuclei	Gm30624
Tspan94	0.00399935	0.490151	0.538	0.362	1	NMJ Myonuclei	Tspan9

## Sheet: unidentified myonuclei
Dos santos et al. Supplementary data 1. Table of differently expressed genes between clusters from snRNA-seq data.
	p_val	avg_logFC	pct.1	pct.2	p_val_adj	cluster	gene
Flnc	2.89757e-172	2.33305	0.891	0.425	5.79515e-169	unidentified myonuclei	Flnc
Dysf1	1.33865e-142	1.57115	0.927	0.588	2.67729e-139	unidentified myonuclei	Dysf
Nrap1	3.34278e-133	1.27098	0.986	0.729	6.68556e-130	unidentified myonuclei	Nrap
Des	1.87e-130	1.55813	0.893	0.57	3.74e-127	unidentified myonuclei	Des
1600020E01Rik	9.57997e-126	1.43284	0.832	0.514	1.91599e-122	unidentified myonuclei	1600020E01Rik
Usp28	8.3064e-123	1.36834	0.832	0.469	1.66128e-119	unidentified myonuclei	Usp28
Klhl40	5.34035e-108	1.54872	0.694	0.399	1.06807e-104	unidentified myonuclei	Klhl40
Samd4	4.0602e-99	1.40853	0.949	0.738	8.1204e-96	unidentified myonuclei	Samd4
Rps6ka3	1.89988e-97	1.39201	0.907	0.657	3.79977e-94	unidentified myonuclei	Rps6ka3
Atp8a11	6.38621e-95	1.07363	0.907	0.663	1.27724e-91	unidentified myonuclei	Atp8a1
Pdlim32	1.15258e-88	0.934171	0.881	0.639	2.30517e-85	unidentified myonuclei	Pdlim3
Hspb8	5.39881e-87	1.48615	0.741	0.487	1.07976e-83	unidentified myonuclei	Hspb8
Lmcd11	1.92802e-86	1.42483	0.713	0.427	3.85603e-83	unidentified myonuclei	Lmcd1
Mlf13	2.69635e-83	1.09176	0.913	0.683	5.3927e-80	unidentified myonuclei	Mlf1
Sgms2	3.69852e-82	1.8799	0.735	0.495	7.39705e-79	unidentified myonuclei	Sgms2
Ahnak1	2.75966e-74	0.906025	0.889	0.636	5.51932e-71	unidentified myonuclei	Ahnak
Mt2	8.65195e-66	0.765796	0.684	0.495	1.73039e-62	unidentified myonuclei	Mt2
Srpk2	1.11099e-64	1.06982	0.883	0.669	2.22198e-61	unidentified myonuclei	Srpk2
Palld3	3.06669e-64	0.903081	0.891	0.666	6.13339e-61	unidentified myonuclei	Palld
Xirp22	1.03702e-63	1.33401	0.901	0.719	2.07403e-60	unidentified myonuclei	Xirp2
Slc38a2	5.63664e-62	1.12891	0.664	0.373	1.12733e-58	unidentified myonuclei	Slc38a2
Fmnl21	6.01897e-57	0.852951	0.901	0.692	1.20379e-53	unidentified myonuclei	Fmnl2
Pstpip22	1.41269e-56	0.793353	0.802	0.591	2.82539e-53	unidentified myonuclei	Pstpip2
Ankrd1	2.13695e-56	1.85308	0.567	0.385	4.2739e-53	unidentified myonuclei	Ankrd1
Klhl41	2.63507e-54	1.17795	0.674	0.48	5.27014e-51	unidentified myonuclei	Klhl41
Rnf115	1.46513e-53	0.896321	0.706	0.518	2.93027e-50	unidentified myonuclei	Rnf115
Mustn1	1.2987e-52	0.450502	0.524	0.366	2.59741e-49	unidentified myonuclei	Mustn1
Limch11	2.3281e-50	0.566887	0.858	0.661	4.6562e-47	unidentified myonuclei	Limch1
Alpk22	3.45118e-50	1.33888	0.739	0.555	6.90236e-47	unidentified myonuclei	Alpk2
Hbegf	4.39362e-50	0.761029	0.51	0.281	8.78724e-47	unidentified myonuclei	Hbegf
Runx1	1.86814e-49	1.07852	0.678	0.48	3.73627e-46	unidentified myonuclei	Runx1
Rrad	1.33319e-48	0.609342	0.601	0.444	2.66639e-45	unidentified myonuclei	Rrad
Stat31	2.49132e-48	0.762295	0.706	0.449	4.98264e-45	unidentified myonuclei	Stat3
Pvt12	5.64356e-46	0.797508	0.741	0.534	1.12871e-42	unidentified myonuclei	Pvt1
Osbpl10	4.37862e-45	0.784494	0.583	0.377	8.75723e-42	unidentified myonuclei	Osbpl10
Uck2	6.20887e-45	1.15129	0.626	0.439	1.24177e-41	unidentified myonuclei	Uck2
Myh9	1.27435e-44	0.996412	0.636	0.422	2.54869e-41	unidentified myonuclei	Myh9
Sel1l31	3.91734e-44	0.908501	0.723	0.578	7.83467e-41	unidentified myonuclei	Sel1l3
Gbe12	2.45347e-41	0.643127	0.858	0.675	4.90694e-38	unidentified myonuclei	Gbe1
Musk	4.19959e-40	0.680124	0.628	0.455	8.39918e-37	unidentified myonuclei	Musk
Mical22	1.59602e-39	0.586374	0.771	0.59	3.19205e-36	unidentified myonuclei	Mical2
Bmpr1b	1.13197e-38	1.03668	0.692	0.528	2.26395e-35	unidentified myonuclei	Bmpr1b
Ankrd21	4.35993e-38	0.643343	0.397	0.215	8.71986e-35	unidentified myonuclei	Ankrd2
Pdk42	1.04603e-37	0.722265	0.702	0.552	2.09207e-34	unidentified myonuclei	Pdk4
Baiap2	1.35031e-36	0.324016	0.522	0.348	2.70062e-33	unidentified myonuclei	Baiap2
Mast42	2.72854e-35	0.448709	0.901	0.718	5.45708e-32	unidentified myonuclei	Mast4
Enah1	2.97194e-35	0.782135	0.571	0.406	5.94389e-32	unidentified myonuclei	Enah
Gm15477	3.48969e-34	0.515161	0.569	0.44	6.97938e-31	unidentified myonuclei	Gm15477
1110002E22Rik	4.12976e-34	0.742168	0.626	0.505	8.25952e-31	unidentified myonuclei	1110002E22Rik
Itgb63	1.66137e-30	0.576152	0.794	0.699	3.32274e-27	unidentified myonuclei	Itgb6
Gm13601	2.68851e-29	0.407668	0.51	0.421	5.37701e-26	unidentified myonuclei	Gm13601
Pde4b	5.3298e-29	0.613732	0.674	0.54	1.06596e-25	unidentified myonuclei	Pde4b
Tpd52	7.19386e-28	1.16484	0.638	0.5	1.43877e-24	unidentified myonuclei	Tpd52
Me1	1.55248e-27	0.456067	0.68	0.548	3.10496e-24	unidentified myonuclei	Me1
Car31	3.09167e-27	0.729399	0.773	0.657	6.18334e-24	unidentified myonuclei	Car3
Rgcc	4.49484e-27	0.441293	0.439	0.315	8.98968e-24	unidentified myonuclei	Rgcc
Smpx2	1.15283e-26	0.778964	0.609	0.467	2.30566e-23	unidentified myonuclei	Smpx
Cdh131	1.61384e-26	0.345116	0.941	0.8	3.22768e-23	unidentified myonuclei	Cdh13
Fhl12	2.34327e-26	0.499682	0.49	0.378	4.68654e-23	unidentified myonuclei	Fhl1
Pacrg	3.02219e-26	0.734433	0.486	0.362	6.04439e-23	unidentified myonuclei	Pacrg
Rnf144b	3.01374e-25	0.488514	0.591	0.475	6.02748e-22	unidentified myonuclei	Rnf144b
Eya12	5.09217e-25	0.488277	0.66	0.498	1.01843e-21	unidentified myonuclei	Eya1
Pdgfb	3.37149e-24	0.265511	0.51	0.407	6.74299e-21	unidentified myonuclei	Pdgfb
Tgfb22	7.57074e-24	1.18626	0.67	0.539	1.51415e-20	unidentified myonuclei	Tgfb2
Azin1	1.03137e-22	0.870234	0.547	0.416	2.06274e-19	unidentified myonuclei	Azin1
Csrp3	3.5536e-22	0.322188	0.354	0.251	7.10721e-19	unidentified myonuclei	Csrp3
Myom31	3.79423e-22	0.521986	0.46	0.389	7.58846e-19	unidentified myonuclei	Myom3
Eya43	8.53344e-22	0.383299	0.83	0.707	1.70669e-18	unidentified myonuclei	Eya4
Tbc1d13	6.63552e-21	0.387863	0.866	0.722	1.3271e-17	unidentified myonuclei	Tbc1d1
Dpy19l3	7.91052e-21	0.589438	0.573	0.504	1.5821e-17	unidentified myonuclei	Dpy19l3
Cryab	3.13828e-20	1.04982	0.411	0.279	6.27656e-17	unidentified myonuclei	Cryab
Cgref1	3.38711e-20	0.398678	0.453	0.367	6.77423e-17	unidentified myonuclei	Cgref1
Taf4b	5.60696e-20	0.770214	0.545	0.435	1.12139e-16	unidentified myonuclei	Taf4b
Klf5	7.90167e-20	0.274358	0.536	0.461	1.58033e-16	unidentified myonuclei	Klf5
Asb51	8.75281e-20	1.20676	0.686	0.618	1.75056e-16	unidentified myonuclei	Asb5
9530026P05Rik	5.00348e-19	0.334116	0.763	0.641	1.0007e-15	unidentified myonuclei	9530026P05Rik
Garem1	2.2189e-18	0.483289	0.528	0.385	4.4378e-15	unidentified myonuclei	Garem1
Slc38a42	7.16281e-18	0.366615	0.504	0.414	1.43256e-14	unidentified myonuclei	Slc38a4
Ell21	1.35734e-17	0.517097	0.621	0.509	2.71469e-14	unidentified myonuclei	Ell2
Capn22	2.95045e-17	0.310313	0.53	0.438	5.9009e-14	unidentified myonuclei	Capn2
Igf2bp21	6.16301e-17	0.841382	0.567	0.486	1.2326e-13	unidentified myonuclei	Igf2bp2
Abra2	9.34755e-17	0.297812	0.405	0.282	1.86951e-13	unidentified myonuclei	Abra
Gpat3	1.83745e-16	0.42006	0.5	0.413	3.6749e-13	unidentified myonuclei	Gpat3
Uxs1	4.52951e-16	0.345325	0.559	0.467	9.05901e-13	unidentified myonuclei	Uxs1
Slc8a33	4.68301e-16	0.364749	0.808	0.696	9.36603e-13	unidentified myonuclei	Slc8a3
Stau21	1.16225e-15	0.386203	0.532	0.452	2.32449e-12	unidentified myonuclei	Stau2
Twf21	1.48603e-15	0.423313	0.518	0.421	2.97205e-12	unidentified myonuclei	Twf2
Raph1	1.5655e-15	0.541401	0.617	0.525	3.131e-12	unidentified myonuclei	Raph1
Ehd4	3.0181e-15	0.999502	0.488	0.4	6.03621e-12	unidentified myonuclei	Ehd4
Trim633	2.92675e-14	0.339917	0.735	0.656	5.8535e-11	unidentified myonuclei	Trim63
Sertad2	4.05811e-14	0.597526	0.51	0.427	8.11623e-11	unidentified myonuclei	Sertad2
Ccdc136	5.89192e-14	0.292833	0.374	0.313	1.17838e-10	unidentified myonuclei	Ccdc136
Pdzrn33	1.54796e-13	0.267177	0.881	0.764	3.09591e-10	unidentified myonuclei	Pdzrn3
Sipa1l2	3.13661e-13	0.277475	0.451	0.388	6.27323e-10	unidentified myonuclei	Sipa1l2
Arpp211	3.77553e-13	0.288473	0.453	0.369	7.55106e-10	unidentified myonuclei	Arpp21
Tspan81	3.20767e-12	0.415053	0.64	0.586	6.41535e-09	unidentified myonuclei	Tspan8
Tsc22d32	3.36129e-12	0.310185	0.65	0.57	6.72259e-09	unidentified myonuclei	Tsc22d3
Grem2	7.83884e-12	0.406244	0.538	0.53	1.56777e-08	unidentified myonuclei	Grem2
Ctnna32	3.85053e-11	0.296546	0.832	0.764	7.70106e-08	unidentified myonuclei	Ctnna3
Scn2a	1.44372e-10	0.258746	0.358	0.328	2.88744e-07	unidentified myonuclei	Scn2a
Pdpn2	2.93336e-10	0.522069	0.502	0.439	5.86672e-07	unidentified myonuclei	Pdpn
Ubash3b	5.40136e-10	0.408984	0.502	0.471	1.08027e-06	unidentified myonuclei	Ubash3b
Arid5b	5.41327e-10	0.484002	0.555	0.502	1.08265e-06	unidentified myonuclei	Arid5b
Cadm11	3.52348e-09	0.396348	0.571	0.527	7.04696e-06	unidentified myonuclei	Cadm1
Tmem2	7.09658e-09	0.388097	0.528	0.497	1.41932e-05	unidentified myonuclei	Tmem2
Dennd2c	2.27643e-07	0.386718	0.52	0.485	0.000455286	unidentified myonuclei	Dennd2c
Myh101	2.48079e-07	0.345994	0.429	0.432	0.000496157	unidentified myonuclei	Myh10
Errfi11	2.68464e-07	0.280592	0.427	0.386	0.000536929	unidentified myonuclei	Errfi1
Csf12	1.31763e-06	0.365414	0.538	0.511	0.00263526	unidentified myonuclei	Csf1
Fam241a	9.13292e-06	0.261139	0.401	0.37	0.0182658	unidentified myonuclei	Fam241a
Wipf31	1.66869e-05	0.432614	0.498	0.454	0.0333738	unidentified myonuclei	Wipf3
Slc38a1	1.97643e-05	0.415964	0.269	0.207	0.0395286	unidentified myonuclei	Slc38a1
Eda2r	6.27099e-05	0.404134	0.474	0.458	0.12542	unidentified myonuclei	Eda2r
Iqgap21	7.83391e-05	0.288782	0.464	0.435	0.156678	unidentified myonuclei	Iqgap2
Atf3	0.00310981	0.99829	0.291	0.277	1	unidentified myonuclei	Atf3

## Sheet: FAPS-1
Dos santos et al. Supplementary data 1. Table of differently expressed genes between clusters from snRNA-seq data.
	p_val	avg_logFC	pct.1	pct.2	p_val_adj	cluster	gene
Abca8a	0	2.48348	0.885	0.631	0	FAPS-1	Abca8a
Bmper	0	2.25037	0.739	0.546	0	FAPS-1	Bmper
Hmcn2	0	2.25034	0.75	0.471	0	FAPS-1	Hmcn2
Arhgap24	0	2.24916	0.87	0.491	0	FAPS-1	Arhgap24
Dcn	0	2.22135	0.862	0.654	0	FAPS-1	Dcn
Grm8	0	2.18888	0.658	0.41	0	FAPS-1	Grm8
Plxdc2	0	2.17439	0.907	0.694	0	FAPS-1	Plxdc2
Thsd7a	0	2.10653	0.745	0.521	0	FAPS-1	Thsd7a
Pcdh7	0	2.09359	0.833	0.519	0	FAPS-1	Pcdh7
Abca8b	0	2.08854	0.802	0.622	0	FAPS-1	Abca8b
Fap	0	1.97294	0.76	0.481	0	FAPS-1	Fap
Rbms3	0	1.7767	0.86	0.58	0	FAPS-1	Rbms3
Lama2	0	1.75428	0.897	0.662	0	FAPS-1	Lama2
Egfr	0	1.73807	0.792	0.579	0	FAPS-1	Egfr
Lhfp	0	1.7015	0.78	0.481	0	FAPS-1	Lhfp
Ebf1	0	1.68059	0.931	0.658	0	FAPS-1	Ebf1
Slit3	0	1.65752	0.843	0.592	0	FAPS-1	Slit3
Bicc1	0	1.64355	0.795	0.523	0	FAPS-1	Bicc1
Ebf2	0	1.60935	0.816	0.583	0	FAPS-1	Ebf2
Sh3d19	0	1.56219	0.735	0.523	0	FAPS-1	Sh3d19
Maml2	0	1.52912	0.79	0.534	0	FAPS-1	Maml2
Naaladl2	0	1.52142	0.787	0.561	0	FAPS-1	Naaladl2
Agmo	0	1.51658	0.723	0.473	0	FAPS-1	Agmo
Nav1	0	1.51284	0.74	0.534	0	FAPS-1	Nav1
Sox5	0	1.4769	0.821	0.58	0	FAPS-1	Sox5
Meg3	0	1.42204	0.756	0.437	0	FAPS-1	Meg3
Dlc1	0	1.40881	0.869	0.591	0	FAPS-1	Dlc1
Tshz2	0	1.3724	0.865	0.617	0	FAPS-1	Tshz2
Sdc2	6.55735e-299	1.6855	0.72	0.532	1.31147e-295	FAPS-1	Sdc2
Mme	1.05247e-298	1.59121	0.625	0.406	2.10495e-295	FAPS-1	Mme
Ror1	1.54073e-298	1.59026	0.705	0.425	3.08146e-295	FAPS-1	Ror1
Abca9	4.50833e-296	1.69632	0.695	0.48	9.01666e-293	FAPS-1	Abca9
Ddr2	3.3399e-294	1.49033	0.735	0.554	6.67981e-291	FAPS-1	Ddr2
Gab2	1.34737e-289	1.44426	0.743	0.492	2.69475e-286	FAPS-1	Gab2
Smoc2	1.65704e-286	2.10361	0.731	0.568	3.31409e-283	FAPS-1	Smoc2
Prex2	1.30824e-285	1.46004	0.682	0.454	2.61647e-282	FAPS-1	Prex2
Lvrn	5.96165e-285	1.91369	0.673	0.478	1.19233e-281	FAPS-1	Lvrn
Nckap5	1.14425e-278	1.51794	0.729	0.517	2.28851e-275	FAPS-1	Nckap5
Ccbe1	4.52942e-278	1.68403	0.663	0.47	9.05885e-275	FAPS-1	Ccbe1
Auts2	1.77892e-277	1.33507	0.818	0.648	3.55783e-274	FAPS-1	Auts2
Man1a	7.49057e-277	1.40217	0.708	0.487	1.49811e-273	FAPS-1	Man1a
Csgalnact1	1.3529e-276	1.55026	0.674	0.485	2.70579e-273	FAPS-1	Csgalnact1
Antxr2	1.71607e-276	1.64445	0.712	0.526	3.43215e-273	FAPS-1	Antxr2
Tnxb	1.73486e-273	1.68446	0.716	0.548	3.46972e-270	FAPS-1	Tnxb
Plekha5	9.38949e-270	1.5344	0.744	0.552	1.8779e-266	FAPS-1	Plekha5
Lamc1	5.66484e-266	1.6161	0.771	0.614	1.13297e-262	FAPS-1	Lamc1
Nova1	1.57062e-263	1.15995	0.693	0.505	3.14123e-260	FAPS-1	Nova1
Pdzd2	1.66759e-257	1.41556	0.738	0.569	3.33518e-254	FAPS-1	Pdzd2
Svep1	4.68065e-255	1.55029	0.662	0.479	9.3613e-252	FAPS-1	Svep1
Gm14005	6.23289e-255	1.58389	0.657	0.458	1.24658e-251	FAPS-1	Gm14005
Adamtsl1	4.73872e-254	1.30095	0.753	0.578	9.47745e-251	FAPS-1	Adamtsl1
Pid1	1.81705e-250	1.20923	0.722	0.51	3.6341e-247	FAPS-1	Pid1
Htra3	4.01343e-250	1.77425	0.687	0.535	8.02686e-247	FAPS-1	Htra3
Gulp1	1.00223e-247	1.36866	0.705	0.532	2.00446e-244	FAPS-1	Gulp1
Fam129a	1.14905e-243	1.03981	0.595	0.358	2.29811e-240	FAPS-1	Fam129a
Lama4	7.85589e-242	1.21501	0.659	0.479	1.57118e-238	FAPS-1	Lama4
Akt3	1.90579e-241	1.26586	0.715	0.55	3.81158e-238	FAPS-1	Akt3
Col6a3	1.28173e-233	1.54386	0.64	0.457	2.56346e-230	FAPS-1	Col6a3
Wipf1	2.56457e-232	1.32583	0.686	0.498	5.12913e-229	FAPS-1	Wipf1
Col5a3	1.22981e-229	1.56589	0.622	0.393	2.45963e-226	FAPS-1	Col5a3
Sptbn1	1.36314e-229	1.21118	0.784	0.647	2.72629e-226	FAPS-1	Sptbn1
Eps8	2.06816e-226	1.17513	0.649	0.482	4.13631e-223	FAPS-1	Eps8
Scn7a	2.16087e-224	1.62164	0.631	0.454	4.32175e-221	FAPS-1	Scn7a
Lrrk1	4.60013e-223	1.11371	0.605	0.39	9.20025e-220	FAPS-1	Lrrk1
Heg1	1.04819e-222	1.38599	0.689	0.506	2.09638e-219	FAPS-1	Heg1
Pdgfra	8.28715e-221	1.62151	0.656	0.53	1.65743e-217	FAPS-1	Pdgfra
Reps2	1.05388e-218	0.962087	0.557	0.376	2.10775e-215	FAPS-1	Reps2
Bnc2	1.38585e-217	1.20562	0.728	0.537	2.77171e-214	FAPS-1	Bnc2
Fbxl7	1.78481e-217	1.35077	0.666	0.486	3.56961e-214	FAPS-1	Fbxl7
Mid1	4.44949e-217	1.31867	0.698	0.522	8.89898e-214	FAPS-1	Mid1
Creb5	9.56007e-216	0.862511	0.649	0.377	1.91201e-212	FAPS-1	Creb5
Stk33	4.33793e-215	0.320583	0.435	0.233	8.67586e-212	FAPS-1	Stk33
Robo1	1.03419e-213	1.02911	0.625	0.443	2.06837e-210	FAPS-1	Robo1
Utrn	8.83385e-210	0.754157	0.745	0.536	1.76677e-206	FAPS-1	Utrn
Tgfbr3	6.52518e-209	1.10415	0.745	0.59	1.30504e-205	FAPS-1	Tgfbr3
Nid1	2.50865e-208	1.28009	0.66	0.521	5.01731e-205	FAPS-1	Nid1
Rhoj	5.31026e-208	1.53027	0.666	0.48	1.06205e-204	FAPS-1	Rhoj
Atp8b1	1.03977e-207	1.36329	0.585	0.371	2.07955e-204	FAPS-1	Atp8b1
Glis3	1.64025e-207	1.14769	0.611	0.455	3.28051e-204	FAPS-1	Glis3
Grk5	2.10428e-207	1.046	0.595	0.407	4.20856e-204	FAPS-1	Grk5
Xdh	5.87422e-207	0.936015	0.578	0.366	1.17484e-203	FAPS-1	Xdh
Elmo1	2.56259e-206	0.972595	0.678	0.512	5.12519e-203	FAPS-1	Elmo1
Maml3	3.61894e-206	1.17618	0.753	0.585	7.23787e-203	FAPS-1	Maml3
Il16	3.79835e-206	0.673638	0.488	0.285	7.5967e-203	FAPS-1	Il16
Tll2	3.82957e-202	0.451678	0.431	0.23	7.65914e-199	FAPS-1	Tll2
Gm26535	1.6444e-200	0.279266	0.428	0.158	3.2888e-197	FAPS-1	Gm26535
Abi3bp	1.86072e-199	0.885796	0.67	0.486	3.72144e-196	FAPS-1	Abi3bp
Col4a1	3.7859e-198	1.61616	0.633	0.472	7.57181e-195	FAPS-1	Col4a1
Colgalt2	3.61386e-196	1.50334	0.61	0.495	7.22772e-193	FAPS-1	Colgalt2
Rtn1	1.33243e-192	1.57528	0.595	0.462	2.66487e-189	FAPS-1	Rtn1
Phactr1	4.60221e-192	0.894528	0.565	0.398	9.20442e-189	FAPS-1	Phactr1
Apbb1ip	3.68686e-191	1.24817	0.624	0.499	7.37372e-188	FAPS-1	Apbb1ip
St5	1.50618e-189	1.3253	0.615	0.463	3.01237e-186	FAPS-1	St5
Eya2	2.86299e-188	0.998671	0.58	0.426	5.72599e-185	FAPS-1	Eya2
Rbpms	2.18892e-186	0.868363	0.614	0.456	4.37784e-183	FAPS-1	Rbpms
Gsn	1.03722e-185	1.5411	0.708	0.611	2.07444e-182	FAPS-1	Gsn
Trhde	3.2678e-185	1.32716	0.607	0.503	6.5356e-182	FAPS-1	Trhde
Fnbp1	4.34936e-183	0.92257	0.645	0.497	8.69872e-180	FAPS-1	Fnbp1
Dpyd	8.29158e-178	1.39312	0.677	0.542	1.65832e-174	FAPS-1	Dpyd
App	1.15637e-176	1.06813	0.658	0.496	2.31273e-173	FAPS-1	App
Gfra1	5.48881e-176	1.36761	0.58	0.458	1.09776e-172	FAPS-1	Gfra1
Col5a2	9.68828e-176	1.30439	0.66	0.517	1.93766e-172	FAPS-1	Col5a2
Itih5	1.34553e-175	1.33654	0.604	0.479	2.69107e-172	FAPS-1	Itih5
Rap1gap2	1.77496e-174	1.09669	0.555	0.404	3.54992e-171	FAPS-1	Rap1gap2
Pde1a	1.99408e-174	1.08816	0.567	0.424	3.98817e-171	FAPS-1	Pde1a
Gm26883	1.03045e-172	0.661001	0.551	0.398	2.06091e-169	FAPS-1	Gm26883
Meis2	1.89808e-172	0.710072	0.542	0.406	3.79616e-169	FAPS-1	Meis2
Lima1	5.13494e-172	0.869837	0.603	0.456	1.02699e-168	FAPS-1	Lima1
Ust	5.44826e-172	1.19146	0.656	0.528	1.08965e-168	FAPS-1	Ust
Abca6	6.42637e-171	1.39186	0.629	0.54	1.28527e-167	FAPS-1	Abca6
Enpp2	1.41486e-170	1.13477	0.57	0.44	2.82973e-167	FAPS-1	Enpp2
Dchs2	6.96927e-170	0.350623	0.429	0.247	1.39385e-166	FAPS-1	Dchs2
Lifr	6.08565e-168	1.32437	0.668	0.551	1.21713e-164	FAPS-1	Lifr
Dclk1	5.97816e-167	1.38547	0.513	0.303	1.19563e-163	FAPS-1	Dclk1
Magi2	6.31214e-167	1.27706	0.643	0.493	1.26243e-163	FAPS-1	Magi2
Il1r1	1.29065e-166	1.0013	0.553	0.421	2.58129e-163	FAPS-1	Il1r1
Magi3	2.4598e-166	1.12038	0.615	0.484	4.9196e-163	FAPS-1	Magi3
Prkd1	6.68732e-165	1.06184	0.611	0.464	1.33746e-161	FAPS-1	Prkd1
Pcsk6	4.97367e-164	1.1456	0.608	0.489	9.94734e-161	FAPS-1	Pcsk6
Necab1	5.53014e-162	0.905115	0.464	0.305	1.10603e-158	FAPS-1	Necab1
Adam19	7.91228e-162	1.36172	0.571	0.435	1.58246e-158	FAPS-1	Adam19
Tcf7l1	3.26718e-161	1.15509	0.662	0.529	6.53436e-158	FAPS-1	Tcf7l1
Ntm	5.52708e-161	0.33968	0.47	0.324	1.10542e-157	FAPS-1	Ntm
Sulf1	3.25027e-160	1.16911	0.651	0.552	6.50054e-157	FAPS-1	Sulf1
Nav3	8.17779e-160	0.881601	0.611	0.487	1.63556e-156	FAPS-1	Nav3
Gmds	2.3526e-159	0.965472	0.605	0.46	4.7052e-156	FAPS-1	Gmds
Runx1t1	3.7697e-159	1.18285	0.607	0.494	7.5394e-156	FAPS-1	Runx1t1
Lsamp	4.25987e-159	1.40109	0.601	0.445	8.51974e-156	FAPS-1	Lsamp
Chrm3	3.71645e-157	1.17018	0.596	0.506	7.43291e-154	FAPS-1	Chrm3
Tmtc2	5.20095e-157	1.09893	0.591	0.453	1.04019e-153	FAPS-1	Tmtc2
Col4a2	3.27546e-155	1.13946	0.597	0.488	6.55092e-152	FAPS-1	Col4a2
Prr16	4.84968e-155	0.801572	0.531	0.429	9.69935e-152	FAPS-1	Prr16
Sgip1	5.09425e-154	0.788282	0.561	0.428	1.01885e-150	FAPS-1	Sgip1
Plcxd2	1.28016e-153	0.253894	0.415	0.267	2.56031e-150	FAPS-1	Plcxd2
Medag	1.57959e-152	1.34655	0.6	0.497	3.15919e-149	FAPS-1	Medag
Dock10	1.36466e-150	1.11489	0.614	0.527	2.72931e-147	FAPS-1	Dock10
St3gal1	2.33242e-150	0.711062	0.522	0.39	4.66485e-147	FAPS-1	St3gal1
Entpd1	9.66676e-150	0.3167	0.427	0.26	1.93335e-146	FAPS-1	Entpd1
Meox2	1.23884e-149	0.924322	0.615	0.49	2.47768e-146	FAPS-1	Meox2
Mmp16	1.59812e-148	0.635861	0.487	0.347	3.19624e-145	FAPS-1	Mmp16
Tacc1	1.38117e-144	1.10385	0.615	0.495	2.76234e-141	FAPS-1	Tacc1
Clmp	1.84409e-144	1.37075	0.552	0.429	3.68819e-141	FAPS-1	Clmp
Bcl2	3.21051e-144	0.844874	0.52	0.364	6.42102e-141	FAPS-1	Bcl2
Ablim1	8.52551e-144	0.717604	0.635	0.485	1.7051e-140	FAPS-1	Ablim1
Pla2g4a	2.38765e-143	0.656963	0.457	0.286	4.77531e-140	FAPS-1	Pla2g4a
Itgbl1	2.78998e-142	1.13458	0.593	0.471	5.57996e-139	FAPS-1	Itgbl1
Fndc1	6.12942e-142	1.16289	0.642	0.526	1.22588e-138	FAPS-1	Fndc1
Cdh19	1.60291e-141	0.63083	0.469	0.355	3.20582e-138	FAPS-1	Cdh19
A830019P07Rik	1.99996e-141	0.366024	0.459	0.343	3.99991e-138	FAPS-1	A830019P07Rik
Map1b	2.41872e-141	0.393636	0.455	0.302	4.83744e-138	FAPS-1	Map1b
Nid2	1.66205e-139	0.604688	0.501	0.396	3.32409e-136	FAPS-1	Nid2
Frmd6	2.06169e-139	1.10987	0.604	0.464	4.12338e-136	FAPS-1	Frmd6
Ltbp1	5.20189e-138	0.951767	0.614	0.501	1.04038e-134	FAPS-1	Ltbp1
Zc3h12b	3.1303e-136	0.691117	0.51	0.399	6.2606e-133	FAPS-1	Zc3h12b
Pdgfrb	6.89331e-136	0.454396	0.514	0.404	1.37866e-132	FAPS-1	Pdgfrb
P4ha1	3.05203e-135	0.506137	0.522	0.359	6.10406e-132	FAPS-1	P4ha1
Gm32618	1.85721e-134	0.984487	0.524	0.421	3.71441e-131	FAPS-1	Gm32618
Dock9	3.11465e-134	1.07005	0.651	0.56	6.22929e-131	FAPS-1	Dock9
St6galnac5	3.26627e-134	0.765073	0.441	0.311	6.53254e-131	FAPS-1	St6galnac5
Plcb4	1.39693e-133	0.736761	0.635	0.503	2.79385e-130	FAPS-1	Plcb4
Spats2l	1.96686e-133	0.504475	0.489	0.375	3.93372e-130	FAPS-1	Spats2l
D630003M21Rik	2.9983e-133	0.816539	0.474	0.352	5.99659e-130	FAPS-1	D630003M21Rik
Fam49a	9.89533e-133	0.816379	0.536	0.401	1.97907e-129	FAPS-1	Fam49a
Plscr4	2.13298e-132	1.09783	0.598	0.512	4.26596e-129	FAPS-1	Plscr4
Adamts6	1.49865e-131	0.752427	0.515	0.352	2.99729e-128	FAPS-1	Adamts6
Col15a1	1.55809e-131	1.61549	0.557	0.454	3.11618e-128	FAPS-1	Col15a1
Hmgcll1	3.49033e-131	1.06277	0.547	0.477	6.98065e-128	FAPS-1	Hmgcll1
Tshz3	7.20728e-131	1.0758	0.622	0.511	1.44146e-127	FAPS-1	Tshz3
Ifi205	1.29953e-130	0.646015	0.42	0.242	2.59907e-127	FAPS-1	Ifi205
Spred1	1.70877e-130	0.803736	0.585	0.476	3.41753e-127	FAPS-1	Spred1
F3	3.19153e-130	0.737355	0.519	0.436	6.38305e-127	FAPS-1	F3
Hecw2	8.90139e-128	0.641493	0.546	0.432	1.78028e-124	FAPS-1	Hecw2
Zfp804a	3.5502e-126	0.317315	0.379	0.235	7.1004e-123	FAPS-1	Zfp804a
Grik2	1.09075e-125	0.381369	0.479	0.388	2.1815e-122	FAPS-1	Grik2
Ank21	1.30883e-125	0.737284	0.853	0.744	2.61767e-122	FAPS-1	Ank2
Col4a4	4.32017e-125	0.534017	0.486	0.382	8.64033e-122	FAPS-1	Col4a4
Col3a1	1.90527e-124	1.27345	0.606	0.523	3.81054e-121	FAPS-1	Col3a1
Ext1	2.02714e-124	0.859561	0.759	0.617	4.05429e-121	FAPS-1	Ext1
Kcnk2	1.15429e-123	0.621596	0.453	0.341	2.30857e-120	FAPS-1	Kcnk2
Plpp3	2.50385e-123	0.981932	0.588	0.443	5.00771e-120	FAPS-1	Plpp3
Tek	2.95632e-123	1.11462	0.584	0.492	5.91265e-120	FAPS-1	Tek
Adgrl3	1.76144e-122	1.11901	0.519	0.436	3.52288e-119	FAPS-1	Adgrl3
Cyth3	1.95125e-122	1.17816	0.581	0.468	3.9025e-119	FAPS-1	Cyth3
Slc43a3	2.39147e-122	0.738553	0.531	0.439	4.78295e-119	FAPS-1	Slc43a3
Fyn	2.87299e-120	0.929399	0.537	0.392	5.74598e-117	FAPS-1	Fyn
Eda	2.3944e-119	1.46273	0.648	0.553	4.78881e-116	FAPS-1	Eda
Adam33	6.94626e-119	0.576957	0.473	0.335	1.38925e-115	FAPS-1	Adam33
Colec12	1.11455e-118	0.607316	0.541	0.438	2.2291e-115	FAPS-1	Colec12
Cdk14	2.11533e-118	0.754794	0.644	0.523	4.23067e-115	FAPS-1	Cdk14
Sema5a	2.39401e-118	1.27739	0.56	0.491	4.78803e-115	FAPS-1	Sema5a
Sec24d	2.09766e-117	1.04665	0.54	0.426	4.19532e-114	FAPS-1	Sec24d
Dok6	1.36498e-116	0.435401	0.388	0.253	2.72996e-113	FAPS-1	Dok6
Gucy1a2	1.31369e-114	0.918815	0.496	0.376	2.62738e-111	FAPS-1	Gucy1a2
Slc24a3	2.91576e-113	0.943752	0.562	0.498	5.83153e-110	FAPS-1	Slc24a3
Astn2	1.08376e-112	0.859654	0.55	0.441	2.16753e-109	FAPS-1	Astn2
Lpar1	1.35175e-111	0.79744	0.543	0.434	2.7035e-108	FAPS-1	Lpar1
Timp3	3.24798e-111	0.534038	0.518	0.409	6.49597e-108	FAPS-1	Timp3
Col4a5	3.50595e-110	0.526843	0.444	0.33	7.01191e-107	FAPS-1	Col4a5
Ldb2	9.44268e-110	0.929481	0.576	0.489	1.88854e-106	FAPS-1	Ldb2
Stxbp6	1.61131e-108	0.937691	0.601	0.552	3.22263e-105	FAPS-1	Stxbp6
Tmeff2	4.15055e-108	0.57625	0.501	0.387	8.3011e-105	FAPS-1	Tmeff2
Ntn1	8.72575e-108	0.791633	0.567	0.503	1.74515e-104	FAPS-1	Ntn1
Fbn1	2.71941e-106	1.1273	0.604	0.517	5.43881e-103	FAPS-1	Fbn1
Rtl4	1.61804e-105	1.12194	0.497	0.434	3.23607e-102	FAPS-1	Rtl4
Akap12	1.02621e-104	0.961124	0.523	0.438	2.05242e-101	FAPS-1	Akap12
Hsd11b1	7.71856e-104	0.624264	0.473	0.397	1.54371e-100	FAPS-1	Hsd11b1
Pcdh9	8.56099e-104	1.06757	0.559	0.48	1.7122e-100	FAPS-1	Pcdh9
Dock11	1.19465e-103	0.976035	0.548	0.445	2.38929e-100	FAPS-1	Dock11
Igfbp7	5.77881e-103	0.78479	0.491	0.39	1.15576e-99	FAPS-1	Igfbp7
Scara5	8.97794e-102	1.22619	0.581	0.516	1.79559e-98	FAPS-1	Scara5
Adamts12	2.43674e-101	0.822734	0.571	0.468	4.87348e-98	FAPS-1	Adamts12
Vav3	2.95461e-101	0.80307	0.568	0.496	5.90923e-98	FAPS-1	Vav3
Lamb1	5.72027e-101	0.904592	0.488	0.408	1.14405e-97	FAPS-1	Lamb1
Asap3	1.15752e-100	1.03724	0.501	0.395	2.31503e-97	FAPS-1	Asap3
Bmp4	2.58867e-100	0.726451	0.444	0.346	5.17735e-97	FAPS-1	Bmp4
Add3	1.24052e-99	0.852525	0.642	0.563	2.48104e-96	FAPS-1	Add3
Ppp1r9a	3.38722e-99	0.895863	0.55	0.471	6.77445e-96	FAPS-1	Ppp1r9a
Ccser1	8.57018e-99	0.70974	0.489	0.382	1.71404e-95	FAPS-1	Ccser1
Atrnl1	2.56458e-98	0.801386	0.713	0.63	5.12915e-95	FAPS-1	Atrnl1
Arhgef28	1.08147e-97	0.616911	0.467	0.362	2.16293e-94	FAPS-1	Arhgef28
Gpc3	1.28704e-97	0.567243	0.489	0.421	2.57408e-94	FAPS-1	Gpc3
Ldlrad4	2.72505e-97	0.763949	0.682	0.551	5.4501e-94	FAPS-1	Ldlrad4
Axl	4.97433e-97	1.00522	0.56	0.495	9.94867e-94	FAPS-1	Axl
Antxr1	7.05008e-97	0.665765	0.554	0.49	1.41002e-93	FAPS-1	Antxr1
Agtr1a	7.49151e-97	0.396288	0.435	0.351	1.4983e-93	FAPS-1	Agtr1a
Ifi207	7.08167e-96	1.02837	0.533	0.491	1.41633e-92	FAPS-1	Ifi207
Calcrl	6.18562e-95	0.714392	0.564	0.512	1.23712e-91	FAPS-1	Calcrl
Peli2	2.83863e-93	0.859636	0.595	0.535	5.67726e-90	FAPS-1	Peli2
Fgf7	9.28741e-93	0.609491	0.504	0.453	1.85748e-89	FAPS-1	Fgf7
Pappa	2.7173e-92	1.19948	0.467	0.38	5.4346e-89	FAPS-1	Pappa
Sh3rf3	6.857e-92	0.943827	0.518	0.459	1.3714e-88	FAPS-1	Sh3rf3
Cdon	8.19712e-91	0.603828	0.561	0.513	1.63942e-87	FAPS-1	Cdon
Zeb2	7.44296e-90	0.615234	0.737	0.662	1.48859e-86	FAPS-1	Zeb2
Cald1	4.82911e-89	0.926337	0.558	0.472	9.65822e-86	FAPS-1	Cald1
Gpm6b	1.09829e-88	1.22539	0.453	0.315	2.19659e-85	FAPS-1	Gpm6b
Pam	1.41944e-88	1.02468	0.605	0.527	2.83887e-85	FAPS-1	Pam
Gab3	1.96514e-88	0.31651	0.428	0.339	3.93028e-85	FAPS-1	Gab3
Runx2	3.78562e-88	0.588961	0.469	0.396	7.57123e-85	FAPS-1	Runx2
Gfpt2	1.12116e-87	0.450079	0.503	0.43	2.24231e-84	FAPS-1	Gfpt2
Frmd4b	5.30421e-86	0.604744	0.58	0.53	1.06084e-82	FAPS-1	Frmd4b
Ror2	9.384e-86	0.748291	0.446	0.349	1.8768e-82	FAPS-1	Ror2
Mast4	4.21293e-85	0.806246	0.728	0.723	8.42587e-82	FAPS-1	Mast4
Cxcl14	4.51409e-84	0.747519	0.494	0.472	9.02818e-81	FAPS-1	Cxcl14
Invs	1.57004e-81	0.452293	0.492	0.403	3.14008e-78	FAPS-1	Invs
Clcn5	4.12792e-80	0.596309	0.522	0.461	8.25584e-77	FAPS-1	Clcn5
Slc25a21	4.4235e-80	0.440206	0.375	0.286	8.84699e-77	FAPS-1	Slc25a21
Magi1	8.55551e-80	0.359836	0.531	0.433	1.7111e-76	FAPS-1	Magi1
Sp100	1.90466e-79	0.604011	0.472	0.412	3.80931e-76	FAPS-1	Sp100
Mfap5	1.44788e-78	0.798543	0.428	0.31	2.89575e-75	FAPS-1	Mfap5
Adamts5	2.57064e-78	0.99397	0.532	0.461	5.14128e-75	FAPS-1	Adamts5
Acss3	3.9671e-78	0.780203	0.57	0.542	7.93419e-75	FAPS-1	Acss3
Tox	2.08428e-77	0.567697	0.507	0.487	4.16857e-74	FAPS-1	Tox
Sdk1	2.46661e-77	0.89273	0.572	0.521	4.93322e-74	FAPS-1	Sdk1
mt-Nd41	3.39307e-76	0.70735	0.661	0.536	6.78614e-73	FAPS-1	mt-Nd4
Kcnc2	5.12152e-76	0.841583	0.495	0.475	1.0243e-72	FAPS-1	Kcnc2
Pcdh17	8.67323e-76	0.372249	0.39	0.309	1.73465e-72	FAPS-1	Pcdh17
Bmp5	1.16703e-75	1.09012	0.458	0.384	2.33407e-72	FAPS-1	Bmp5
Alms1	1.88167e-75	0.564346	0.482	0.441	3.76333e-72	FAPS-1	Alms1
Nrxn3	3.95276e-75	0.83285	0.435	0.368	7.90553e-72	FAPS-1	Nrxn3
mt-Co2	3.27328e-74	0.685359	0.666	0.549	6.54656e-71	FAPS-1	mt-Co2
mt-Cytb	6.49304e-74	0.6595	0.611	0.481	1.29861e-70	FAPS-1	mt-Cytb
Gas7	1.52952e-72	0.51355	0.487	0.438	3.05904e-69	FAPS-1	Gas7
Tlr4	2.26243e-72	0.350659	0.456	0.364	4.52487e-69	FAPS-1	Tlr4
Adap2	2.75691e-72	0.391899	0.459	0.417	5.51382e-69	FAPS-1	Adap2
mt-Co1	3.92514e-72	0.665324	0.679	0.559	7.85028e-69	FAPS-1	mt-Co1
Dab2	1.24886e-71	0.301926	0.458	0.388	2.49773e-68	FAPS-1	Dab2
Mcc	1.51444e-71	0.796063	0.477	0.38	3.02888e-68	FAPS-1	Mcc
Zbtb7c	2.50682e-71	0.733931	0.477	0.405	5.01364e-68	FAPS-1	Zbtb7c
Dkk2	9.91808e-71	0.783267	0.488	0.46	1.98362e-67	FAPS-1	Dkk2
Akap7	1.0184e-70	0.380216	0.507	0.419	2.03681e-67	FAPS-1	Akap7
Mirg	4.68661e-70	0.455538	0.407	0.35	9.37323e-67	FAPS-1	Mirg
Pros1	7.77803e-70	0.466968	0.425	0.345	1.55561e-66	FAPS-1	Pros1
Pip4k2a	8.71195e-70	0.489978	0.484	0.441	1.74239e-66	FAPS-1	Pip4k2a
Fmo2	3.41314e-69	0.333508	0.464	0.431	6.82628e-66	FAPS-1	Fmo2
mt-Nd21	6.25348e-69	0.673687	0.598	0.479	1.2507e-65	FAPS-1	mt-Nd2
Jazf1	8.08849e-69	0.509884	0.387	0.286	1.6177e-65	FAPS-1	Jazf1
Lyn	1.64689e-68	0.299195	0.472	0.417	3.29378e-65	FAPS-1	Lyn
Srgap1	7.83947e-68	0.646098	0.468	0.418	1.56789e-64	FAPS-1	Srgap1
mt-Atp6	4.68083e-67	0.711435	0.672	0.586	9.36165e-64	FAPS-1	mt-Atp6
Pak3	6.23986e-67	0.321846	0.336	0.244	1.24797e-63	FAPS-1	Pak3
Igf2bp2	6.47468e-67	0.66115	0.498	0.488	1.29494e-63	FAPS-1	Igf2bp2
Bicd1	1.43864e-66	0.366708	0.425	0.364	2.87728e-63	FAPS-1	Bicd1
Ccl11	4.18492e-65	0.704907	0.502	0.502	8.36985e-62	FAPS-1	Ccl11
Slc7a11	5.26959e-65	0.522543	0.508	0.425	1.05392e-61	FAPS-1	Slc7a11
Rgs6	8.58168e-65	0.873853	0.468	0.426	1.71634e-61	FAPS-1	Rgs6
Gm38399	1.28818e-64	0.633062	0.484	0.441	2.57637e-61	FAPS-1	Gm38399
Apod	7.44504e-64	0.616451	0.449	0.411	1.48901e-60	FAPS-1	Apod
Tmem178b	8.27669e-64	0.772338	0.54	0.48	1.65534e-60	FAPS-1	Tmem178b
Sult5a1	3.60756e-62	0.833341	0.487	0.482	7.21513e-59	FAPS-1	Sult5a1
mt-Co31	5.14962e-62	0.676117	0.671	0.583	1.02992e-58	FAPS-1	mt-Co3
Slc2a13	7.63574e-62	0.585535	0.445	0.399	1.52715e-58	FAPS-1	Slc2a13
Sorcs2	5.27371e-61	0.990693	0.42	0.338	1.05474e-57	FAPS-1	Sorcs2
Hlf	1.37438e-60	0.61198	0.527	0.498	2.74876e-57	FAPS-1	Hlf
Myoc	3.90681e-60	0.702246	0.504	0.498	7.81362e-57	FAPS-1	Myoc
Aldh1a11	5.89741e-60	0.578072	0.674	0.574	1.17948e-56	FAPS-1	Aldh1a1
Tgfb2	8.30195e-60	0.480296	0.56	0.541	1.66039e-56	FAPS-1	Tgfb2
Cmklr1	1.54537e-59	0.927122	0.447	0.394	3.09075e-56	FAPS-1	Cmklr1
Frmd4a	1.92613e-59	0.643742	0.42	0.334	3.85226e-56	FAPS-1	Frmd4a
Col1a2	2.45365e-59	0.884086	0.523	0.489	4.9073e-56	FAPS-1	Col1a2
Adgrd1	3.20041e-59	0.853765	0.475	0.426	6.40083e-56	FAPS-1	Adgrd1
Hunk	7.93329e-59	0.483696	0.396	0.338	1.58666e-55	FAPS-1	Hunk
Dapk1	2.95465e-57	0.899539	0.506	0.462	5.90929e-54	FAPS-1	Dapk1
Nox4	2.77536e-56	1.12315	0.533	0.53	5.55072e-53	FAPS-1	Nox4
Farp1	5.04637e-56	0.711461	0.491	0.404	1.00927e-52	FAPS-1	Farp1
Pcdh19	9.36664e-56	0.60285	0.427	0.389	1.87333e-52	FAPS-1	Pcdh19
Hivep3	1.73496e-55	0.553303	0.558	0.531	3.46992e-52	FAPS-1	Hivep3
Col8a1	6.52055e-55	1.03274	0.419	0.35	1.30411e-51	FAPS-1	Col8a1
Bgn	7.3497e-55	0.25455	0.269	0.153	1.46994e-51	FAPS-1	Bgn
Gm20696	1.78362e-54	0.503382	0.483	0.458	3.56725e-51	FAPS-1	Gm20696
Adh1	1.89772e-54	0.643817	0.433	0.396	3.79544e-51	FAPS-1	Adh1
Camkmt	3.4206e-54	0.424071	0.498	0.419	6.8412e-51	FAPS-1	Camkmt
Enox1	1.1505e-53	1.03048	0.455	0.387	2.301e-50	FAPS-1	Enox1
Lrp1	7.52824e-53	1.06822	0.526	0.495	1.50565e-49	FAPS-1	Lrp1
Lrrtm3	1.3035e-52	0.978634	0.513	0.511	2.607e-49	FAPS-1	Lrrtm3
Steap4	6.70793e-52	0.272111	0.441	0.437	1.34159e-48	FAPS-1	Steap4
Chsy3	1.26461e-51	0.544897	0.399	0.337	2.52921e-48	FAPS-1	Chsy3
Ddhd1	4.92233e-51	0.483312	0.498	0.462	9.84466e-48	FAPS-1	Ddhd1
Negr1	6.66967e-50	0.481448	0.518	0.521	1.33393e-46	FAPS-1	Negr1
Cers4	9.63808e-50	0.470123	0.376	0.309	1.92762e-46	FAPS-1	Cers4
Sh3rf1	1.17026e-49	0.413859	0.411	0.35	2.34051e-46	FAPS-1	Sh3rf1
Ccnd3	2.02986e-49	0.700783	0.518	0.468	4.05973e-46	FAPS-1	Ccnd3
Atp10a	2.06467e-49	0.59695	0.447	0.423	4.12935e-46	FAPS-1	Atp10a
Myo5a	9.55977e-49	0.48802	0.522	0.499	1.91195e-45	FAPS-1	Myo5a
Tspan5	1.42147e-48	0.819291	0.511	0.492	2.84293e-45	FAPS-1	Tspan5
Trpm6	4.73049e-48	0.294304	0.384	0.357	9.46098e-45	FAPS-1	Trpm6
Kcnb2	2.8478e-47	0.535206	0.385	0.339	5.69561e-44	FAPS-1	Kcnb2
Zfpm2	3.62047e-47	0.444035	0.494	0.481	7.24093e-44	FAPS-1	Zfpm2
Cpne8	3.69005e-47	0.615284	0.487	0.482	7.38011e-44	FAPS-1	Cpne8
Nalcn	5.47642e-47	0.38045	0.367	0.317	1.09528e-43	FAPS-1	Nalcn
Il33	1.69998e-46	0.618328	0.479	0.508	3.39997e-43	FAPS-1	Il33
Ptprd	2.55124e-46	0.285018	0.61	0.516	5.10248e-43	FAPS-1	Ptprd
Carmil1	3.26701e-46	0.402851	0.412	0.387	6.53402e-43	FAPS-1	Carmil1
Por	2.01066e-45	0.493169	0.517	0.514	4.02131e-42	FAPS-1	Por
Map2	1.70496e-44	0.582297	0.483	0.484	3.40992e-41	FAPS-1	Map2
Fam198b	4.98803e-44	0.712219	0.453	0.459	9.97607e-41	FAPS-1	Fam198b
Slc9a9	1.0109e-43	0.771534	0.496	0.478	2.02181e-40	FAPS-1	Slc9a9
Ets1	1.48337e-43	0.587968	0.48	0.481	2.96673e-40	FAPS-1	Ets1
Greb1l	1.49357e-43	0.426952	0.357	0.286	2.98715e-40	FAPS-1	Greb1l
Osmr	3.2802e-43	0.836104	0.475	0.479	6.56041e-40	FAPS-1	Osmr
Slc1a5	3.58238e-42	0.973878	0.472	0.461	7.16476e-39	FAPS-1	Slc1a5
Gpc4	6.93805e-42	0.459841	0.454	0.418	1.38761e-38	FAPS-1	Gpc4
Anxa1	9.21878e-42	0.264401	0.322	0.245	1.84376e-38	FAPS-1	Anxa1
Slc16a2	1.02799e-41	0.499479	0.443	0.4	2.05597e-38	FAPS-1	Slc16a2
Ogn	1.17841e-41	0.5694	0.445	0.438	2.35682e-38	FAPS-1	Ogn
Sh3bgrl	5.4465e-41	0.555694	0.463	0.462	1.0893e-37	FAPS-1	Sh3bgrl
Prickle1	7.27334e-41	0.630323	0.517	0.464	1.45467e-37	FAPS-1	Prickle1
Ntn4	1.73789e-40	0.7141	0.5	0.496	3.47578e-37	FAPS-1	Ntn4
Prickle2	2.27357e-40	0.810142	0.496	0.497	4.54714e-37	FAPS-1	Prickle2
Apba1	3.43899e-40	0.478377	0.39	0.348	6.87798e-37	FAPS-1	Apba1
4930447C04Rik	7.69667e-40	0.282372	0.353	0.303	1.53933e-36	FAPS-1	4930447C04Rik
Flrt2	1.27731e-39	0.325692	0.522	0.511	2.55463e-36	FAPS-1	Flrt2
Nxpe4	1.79956e-39	0.502097	0.506	0.518	3.59913e-36	FAPS-1	Nxpe4
Sntb2	1.73702e-38	0.784508	0.465	0.435	3.47403e-35	FAPS-1	Sntb2
Kcnt2	1.76328e-38	0.604969	0.465	0.454	3.52655e-35	FAPS-1	Kcnt2
Vcan	8.31572e-38	0.581742	0.402	0.385	1.66314e-34	FAPS-1	Vcan
Arhgap28	4.45877e-37	0.263416	0.46	0.478	8.91754e-34	FAPS-1	Arhgap28
Klhl2	5.78703e-37	0.376502	0.4	0.378	1.15741e-33	FAPS-1	Klhl2
Arhgef3	1.23173e-34	0.264565	0.465	0.424	2.46347e-31	FAPS-1	Arhgef3
B3galt1	1.42244e-34	0.529759	0.635	0.591	2.84488e-31	FAPS-1	B3galt1
Kcnab1	2.27328e-34	0.547816	0.482	0.512	4.54657e-31	FAPS-1	Kcnab1
Adra1a	9.48365e-34	0.727655	0.469	0.487	1.89673e-30	FAPS-1	Adra1a
Stat3	1.11239e-33	0.319619	0.508	0.45	2.22477e-30	FAPS-1	Stat3
Fstl1	1.05833e-31	0.705309	0.443	0.419	2.11666e-28	FAPS-1	Fstl1
Ret	2.08821e-31	0.475836	0.29	0.22	4.17642e-28	FAPS-1	Ret
Lmx1a	3.41554e-31	0.433323	0.255	0.441	6.83108e-28	FAPS-1	Lmx1a
Ntf3	1.07467e-30	0.559474	0.351	0.297	2.14933e-27	FAPS-1	Ntf3
Emp1	1.772e-30	0.632096	0.414	0.411	3.54401e-27	FAPS-1	Emp1
Boc	2.67558e-30	0.482567	0.363	0.308	5.35117e-27	FAPS-1	Boc
Loxl3	2.82325e-30	0.370845	0.283	0.209	5.64651e-27	FAPS-1	Loxl3
Aff3	6.88735e-30	0.869054	0.465	0.466	1.37747e-26	FAPS-1	Aff3
Cdk19	1.15806e-29	0.25021	0.488	0.467	2.31611e-26	FAPS-1	Cdk19
Ctdspl	1.33989e-29	0.412304	0.42	0.397	2.67977e-26	FAPS-1	Ctdspl
Syn2	1.4857e-29	0.25006	0.348	0.335	2.97141e-26	FAPS-1	Syn2
Itga9	9.29222e-29	0.382146	0.431	0.425	1.85844e-25	FAPS-1	Itga9
Epha3	4.9235e-28	0.718872	0.389	0.373	9.847e-25	FAPS-1	Epha3
Fmnl2	1.03522e-27	0.540672	0.71	0.697	2.07043e-24	FAPS-1	Fmnl2
Dpysl3	2.25968e-27	0.574004	0.447	0.471	4.51936e-24	FAPS-1	Dpysl3
Galnt17	4.68896e-26	0.906459	0.516	0.517	9.37793e-23	FAPS-1	Galnt17
Ecm2	1.25348e-25	0.467762	0.404	0.417	2.50695e-22	FAPS-1	Ecm2
Adam12	1.59345e-24	0.87424	0.271	0.446	3.18689e-21	FAPS-1	Adam12
9330179D12Rik	1.95732e-24	0.252448	0.377	0.38	3.91464e-21	FAPS-1	9330179D12Rik
Elovl6	3.34423e-24	0.287767	0.42	0.45	6.68846e-21	FAPS-1	Elovl6
Acbd3	5.48693e-24	0.395018	0.408	0.393	1.09739e-20	FAPS-1	Acbd3
Ptprm	8.3203e-24	0.271762	0.625	0.598	1.66406e-20	FAPS-1	Ptprm
Serpinf1	3.51991e-23	0.447517	0.36	0.361	7.03982e-20	FAPS-1	Serpinf1
Capn2	3.70659e-23	0.392714	0.427	0.443	7.41318e-20	FAPS-1	Capn2
Deptor	6.4638e-23	0.546611	0.577	0.594	1.29276e-19	FAPS-1	Deptor
Aspa	1.62549e-22	0.277037	0.41	0.414	3.25098e-19	FAPS-1	Aspa
Col1a1	1.82494e-22	0.530507	0.393	0.395	3.64988e-19	FAPS-1	Col1a1
Phldb2	3.0015e-22	0.284098	0.422	0.44	6.00301e-19	FAPS-1	Phldb2
Ar	7.54265e-22	0.399769	0.633	0.64	1.50853e-18	FAPS-1	Ar
Plcl1	2.66386e-21	0.321758	0.579	0.574	5.32773e-18	FAPS-1	Plcl1
Vgll3	3.06587e-21	0.523374	0.429	0.472	6.13174e-18	FAPS-1	Vgll3
Atp2b4	3.29264e-21	0.598639	0.431	0.463	6.58528e-18	FAPS-1	Atp2b4
Aff2	6.7423e-21	0.746143	0.407	0.421	1.34846e-17	FAPS-1	Aff2
Gja1	1.38856e-20	0.431418	0.347	0.333	2.77713e-17	FAPS-1	Gja1
Il17rd	7.00451e-20	0.406355	0.347	0.34	1.4009e-16	FAPS-1	Il17rd
Csf1	4.16681e-19	0.387543	0.459	0.519	8.33363e-16	FAPS-1	Csf1
Cers6	8.31294e-19	0.35144	0.376	0.382	1.66259e-15	FAPS-1	Cers6
Ltbp4	1.20311e-18	0.766576	0.44	0.473	2.40622e-15	FAPS-1	Ltbp4
Igf1	4.9645e-18	0.719831	0.426	0.462	9.92901e-15	FAPS-1	Igf1
Adcy7	4.08367e-17	0.549705	0.384	0.4	8.16734e-14	FAPS-1	Adcy7
Enpp1	4.8111e-17	0.355423	0.318	0.498	9.6222e-14	FAPS-1	Enpp1
Uap1	5.32625e-17	0.522239	0.403	0.412	1.06525e-13	FAPS-1	Uap1
Col23a1	6.51766e-17	0.427703	0.33	0.316	1.30353e-13	FAPS-1	Col23a1
Fam155a	1.07577e-16	0.434242	0.334	0.347	2.15154e-13	FAPS-1	Fam155a
Pla1a	5.18055e-16	0.355269	0.362	0.358	1.03611e-12	FAPS-1	Pla1a
Pdpn	2.80915e-15	0.389573	0.401	0.447	5.6183e-12	FAPS-1	Pdpn
A530065N20Rik	5.04409e-15	0.294818	0.292	0.464	1.00882e-11	FAPS-1	A530065N20Rik
Hif3a	7.78626e-15	0.259811	0.409	0.48	1.55725e-11	FAPS-1	Hif3a
Pik3r1	2.33633e-14	0.463534	0.589	0.595	4.67267e-11	FAPS-1	Pik3r1
Gria3	1.17941e-13	0.691485	0.394	0.418	2.35881e-10	FAPS-1	Gria3
Tspan9	1.47864e-13	0.603074	0.367	0.362	2.95727e-10	FAPS-1	Tspan9
Slc8a1	2.98467e-13	0.258914	0.581	0.556	5.96933e-10	FAPS-1	Slc8a1
Anxa3	3.4619e-13	0.292141	0.385	0.407	6.9238e-10	FAPS-1	Anxa3
Ackr3	3.99569e-13	0.482169	0.419	0.478	7.99137e-10	FAPS-1	Ackr3
Mthfd1l	2.38843e-12	0.297829	0.4	0.449	4.77685e-09	FAPS-1	Mthfd1l
Adamtsl3	1.04079e-11	0.354917	0.425	0.471	2.08158e-08	FAPS-1	Adamtsl3
Sned1	2.18059e-11	0.493855	0.508	0.543	4.36117e-08	FAPS-1	Sned1
Ppp2r2b	6.83867e-11	0.361648	0.278	0.417	1.36773e-07	FAPS-1	Ppp2r2b
Cadps2	1.57131e-10	0.408699	0.35	0.372	3.14262e-07	FAPS-1	Cadps2
Col6a1	1.77201e-09	0.554513	0.381	0.447	3.54402e-06	FAPS-1	Col6a1
Ddx60	4.32773e-09	0.377506	0.355	0.397	8.65546e-06	FAPS-1	Ddx60
Rasgef1b	1.2314e-08	0.417047	0.266	0.4	2.4628e-05	FAPS-1	Rasgef1b
Zfp608	6.14857e-08	0.321852	0.486	0.543	0.000122971	FAPS-1	Zfp608
Peli1	6.91883e-08	0.270017	0.476	0.528	0.000138377	FAPS-1	Peli1
Pvt1	1.5369e-07	0.501088	0.52	0.544	0.000307381	FAPS-1	Pvt1
Tmem132c	1.94363e-07	0.308639	0.322	0.361	0.000388726	FAPS-1	Tmem132c
Gm13052	8.60155e-07	0.487613	0.351	0.346	0.00172031	FAPS-1	Gm13052
C7	2.24553e-06	0.333153	0.375	0.44	0.00449105	FAPS-1	C7
Akap11	3.55826e-06	0.270879	0.457	0.517	0.00711653	FAPS-1	Akap11
Dennd4a	2.18003e-05	0.254813	0.406	0.468	0.0436005	FAPS-1	Dennd4a
Klhl29	2.52925e-05	0.406389	0.496	0.551	0.0505849	FAPS-1	Klhl29
St3gal4	9.98821e-05	0.727877	0.4	0.46	0.199764	FAPS-1	St3gal4
Pcolce2	0.000102561	0.352308	0.425	0.52	0.205123	FAPS-1	Pcolce2
Pdgfrl	0.000148272	0.338917	0.331	0.379	0.296544	FAPS-1	Pdgfrl
Xylt1	0.000677155	0.330054	0.356	0.478	1	FAPS-1	Xylt1
Apbb2	0.000952176	0.412091	0.488	0.555	1	FAPS-1	Apbb2
Rin2	0.0022054	0.383865	0.418	0.501	1	FAPS-1	Rin2
Spsb1	0.00260618	0.434784	0.372	0.507	1	FAPS-1	Spsb1
Col6a2	0.00271684	0.65865	0.343	0.407	1	FAPS-1	Col6a2
Sparc	0.00411021	0.646292	0.395	0.474	1	FAPS-1	Sparc
C1qtnf7	0.00501643	0.596848	0.352	0.435	1	FAPS-1	C1qtnf7
Pi16	0.00815928	0.474789	0.319	0.378	1	FAPS-1	Pi16

[truncated: 9 more sheets: FAPS-2, FAPS-3, MuSC, Tenocyte, Smooth muscular, Adipocyte, B T Cells, Endothelial, Pericyte]
