# Supplementary material for: Single-nucleus RNA-seq and FISH identify coordinated transcriptional activity in mammalian myofibers
Source: Nat Commun. 2020 Oct 9;11:5102. doi: 10.1038/s41467-020-18789-8 (PMC7547110; doi:10.1038/s41467-020-18789-8)
Supplement: Supplementary file 5 — Source Data [file 41467_2020_18789_MOESM5_ESM.xlsx]

## Sheet: Fig 4F EDL
	fiber number	% negatif nuclei	% MYH4 nuclei	% MYH4+1 nuclei	% Myh1 nuclei	% Myh1+2 nuclei	% Myh2 nuclei	% Myh4+1+2 nuclei
mouse 1 WT	1	5.95238	94.0476	0	0	0	0	0
	2	7.52688	90.3226	1.07527	1.07527	0	0	0
	3	4.3956	95.6044	0	0	0	0	0
	4	7.84314	92.1569	0	0	0	0	0
	5	9.45946	90.5405	0	0	0	0	0
	6	21.1268	36.6197	25.3521	16.9014	0	0	0
	7	11.1111	88.8889	0	0	0	0	0
	8	18.75	81.25	0	0	0	0	0
	9	16.6667	83.3333	0	0	0	0	0
	10	9.375	89.0625	1.5625	0	0	0	0
	11	2.85714	97.1429	0	0	0	0	0
	12	2.38095	97.619	0	0	0	0	0
	13	2.94118	97.0588	0	0	0	0	0
	14	0	100	0	0	0	0	0
	15	10.7143	89.2857	0	0	0	0	0
	16	5.40541	94.5946	0	0	0	0	0
	17	6.81818	93.1818	0	0	0	0	0
	18	9.30233	90.6977	0	0	0	0	0
	19	5.76923	94.2308	0	0	0	0	0
	20	7.8125	0	0	92.1875	0	0	0
	21	19.3277	0	0.840336	59.6639	10.9244	9.2437	0
	22	5.76923	80.7692	5.76923	7.69231	0	0	0
	23	10.9375	89.0625	0	0	0	0	0
	24	9.09091	61.8182	21.8182	7.27273	0	0	0
	25	3.0303	96.9697	0	0	0	0	0
	26	9.78261	90.2174	0	0	0	0	0
mouse 2 WT	1	19.7183	59.8592	11.2676	4.92958	0.704225	3.52113	0
	2	17.6471	82.3529	0	0	0	0	0
	3	6.66667	93.3333	0	0	0	0	0
	4	15.2439	84.7561	0	0	0	0	0
	5	8.06452	59.6774	19.3548	12.9032	0	0	0
	6	11.25	88.75	0	0	0	0	0
	7	16.5049	83.4951	0	0	0	0	0
	8	12	87	1	0	0	0	0
	9	14.9425	85.0575	0	0	0	0	0
	10	9.80392	90.1961	0	0	0	0	0
	11	7.89474	92.1053	0	0	0	0	0
	12	4.22535	95.7746	0	0	0	0	0
	13	21.4953	58.8785	5.60748	14.0187	0	0	0
	14	4.79042	95.2096	0	0	0	0	0
	15	12.037	48.1481	12.963	26.8519	0	0	0
	16	11.8182	87.2727	0	0.909091	0	0	0
	17	14.5455	85.4545	0	0	0	0	0
	18	29.1667	0	0	70.8333	0	0	0
	19	7.8125	92.1875	0	0	0	0	0
	20	20.339	79.661	0	0	0	0	0
mouse 3 WT	1	66.2162	0	0	1.35135	28.3784	4.05405	0
	2	8	92	0	0	0	0	0
	3	12.7273	87.2727	0	0	0	0	0
	4	37.037	2.46914	14.8148	34.5679	11.1111	0	0
	5	20.8955	79.1045	0	0	0	0	0
	6	49.2308	0	27.6923	15.3846	0	7.69231	0
	7	10.9756	89.0244	0	0	0	0	0
	8	14.4737	85.5263	0	0	0	0	0
	9	9.65517	90.3448	0	0	0	0	0
	10	17.1717	82.8283	0	0	0	0	0
	11	46.3415	0	0	15.8537	34.1463	3.65854	0
	12	27.7228	69.3069	2.9703	0	0	0	0
	13	5.26316	94.7368	0	0	0	0	0
	14	6.95652	93.0435	0	0	0	0	0
	15	10.8108	89.1892	0	0	0	0	0
	16	10.3896	89.6104	0	0	0	0	0
	17	8.33333	91.6667	0	0	0	0	0
	18	3.84615	94.2308	0.961538	0.961538	0	0	0
	19	22.5806	0	0	15.0538	59.1398	3.22581	0
	20	10.7914	89.2086	0	0	0	0	0
	Average WT	13.4778	75.5031	2.31893	6.03654	2.18794	0.47569
1 week denervation
	fiber number	% negatif nuclei	% MYH4 nuclei	% MYH4+1 nuclei	% Myh1 nuclei	% Myh1+2 nuclei	% Myh2 nuclei	% Myh4+1+2 nuclei
mouse 1 denerv	1	61.2903	27.4194	1.6129	2.41935	1.6129	0.806452	4.83871
	2	53.3981	0	0	1.94175	5.82524	38.835	0
	3	56.3636	31.8182	4.54545	6.36364	0	0.909091	0
	4	57.6087	30.4348	0	0	0	0	11.9565
	5	66.6667	21.4286	2.38095	8.73016	0	0	0.793651
	6	61.6822	30.8411	0.934579	4.6729	1.86916	0	0
	7	17.4603	0	0	26.9841	11.1111	42.8571	1.5873
	8	41.7391	0	0	3.47826	8.69565	46.087	0
	9	77.5701	21.4953	0	0	0	0.934579	0
	10	73.8636	18.1818	1.70455	1.70455	2.84091	0	1.70455
	11	69.5238	0.952381	0	11.4286	6.66667	11.4286	0
	12	80.3922	19.6078	0	0	0	0	0
	13	75.4717	0	0	21.6981	0.943396	1.88679	0
	14	73.5714	22.8571	0	2.14286	0	0	1.42857
	15	89.8876	1.1236	0	8.98876	0	0	0
	16	60.9929	0	0.70922	30.4965	1.41844	6.38298	0
	17	34.5912	0.628931	0	11.3208	11.3208	42.1384	0
	18	47.4359	51.2821	0	0.641026	0	0	0.641026
	19	75.7895	22.1053	1.05263	1.05263	0	0	0
	20	29.0909	0	0	7.27273	14.5455	49.0909	0
mouse 2 Den	1	64.8148	29.6296	0	3.7037	0	0	0
	2	53.9683	42.8571	1.5873	0	0	1.5873	0
	3	62.963	13.5802	2.46914	16.0494	2.46914	2.46914	0
	4	63.9344	0	0	11.4754	0	24.5902	0
	5	28.4553	0	0	5.69106	33.3333	32.5203	0
	6	60.9756	36.5854	0	0.813008	0.813008	0.813008	0
	7	37.7358	0	0	0	50.9434	11.3208	0
	8	73.5294	17.6471	2.94118	5.88235	0	0	0
	9	62	26	3.33333	2.66667	3.33333	0	0.666667
	10	78.8991	3.66972	0	2.75229	9.17431	3.66972	0
	11	61.8644	31.3559	3.38983	2.54237	0	0	0
	12	42.3913	3.80435	0	47.8261	2.71739	3.26087	0
	13	64.2857	33.9286	0	1.78571	0	0	0
	14	35.8209	14.9254	4.47761	40.2985	1.49254	2.98507	0
	15	51.5152	43.9394	0	4.54545	0	0	0
	16	55.3846	43.8462	0	0	0	0.769231	0
	17	70.4225	29.5775	0	0	0	0	0
	18	51.1364	0	0	0	1.13636	47.7273	0
	19	60	31.4286	2.85714	4.28571	0	0	0
	20	72.1311	27.8689	0	0	0	0	0
mouse 3 Den	1	36.7647	1.47059	0	14.7059	29.4118	17.6471	0
	2	18.4211	0	0	55.2632	13.1579	13.1579	0
	3	33.8235	0	2.94118	33.8235	8.82353	20.5882	0
	4	43.4211	6.57895	0	46.0526	1.31579	2.63158	0
	5	68.6957	26.087	0	5.21739	0	0	0
	6	26.6667	53.3333	3.33333	1.66667	0	0	0
	7	58.5106	37.234	3.19149	0	0	1.06383	0
	8	51.8072	39.759	1.20482	3.61446	0	0	0
	9	27.0492	39.3443	7.37705	22.9508	0	0	0
	10	46.4646	33.3333	6.06061	14.1414	0	0	0
	11	64.3836	30.137	1.36986	4.10959	0	0	0
	12	49.0741	39.8148	0	10.1852	0	0	0
	13	15.3846	13.1868	9.89011	58.2418	2.1978	1.0989	0
	14	9.41176	87.0588	1.17647	2.35294	0	0	0
	15	30.2521	9.2437	0.840336	10.9244	24.3697	22.6891	0
	16	50	30	1.25	12.5	0	0	0
	17	34.8214	29.4643	8.03571	25.8929	1.78571	0	0
	18	32.1429	62.5	0	5.35714	0	0	0
	19	22.5806	72.5806	0	4.83871	0	0	0
	20	34.0909	0	0	65.9091	0	0	0
	Average denerv	51.8397	22.3658	1.34445	11.6567	4.22208	7.53244	0.393617

## Sheet: Fig 4F Sol
	fiber number	% negatif nuclei	% MYH4 nuclei	% MYH4+1 nuclei	% Myh1 nuclei	% Myh1+2 nuclei	% Myh2 nuclei	% Myh4+1+2 nuclei
Mouse 1 WT	1	8.51064	0	0	91.4894	0	0	0		Slow Myh7 (fast Myh negative fibers ) were not included in the analysis
	2	11.1111	0	0	86.1111	0	2.77778	0
	3	3.7037	0	0	70.3704	18.5185	7.40741	0
	4	7.31707	0	0	0	14.6341	78.0488	0
	5	7.22892	0	0	6.0241	42.1687	44.5783	0
	6	42.7632	0	0	0	14.4737	42.7632	0
	7	3.125	0	0	0	62.5	34.375	0
	8	7.69231	0	0	0	53.8462	38.4615	0
	9	30	0	0	5	35	30	0
	10	24.7059	0	0	3.52941	30.5882	41.1765	0
	11	82.3529	0	0	0	0	17.6471	0
	12	25	0	0	4.16667	11.1111	59.7222	0
	13	96.2264	0	0	0	0	3.77358	0
	14	31.0345	0	0	0	22.4138	46.5517	0
Mouse 2 WT	1	18.1818	0	0	0	0	81.8182	0
	2	32.8671	0	0	0	20.979	46.1538	0
	3	96.7742	0	0	0	0	3.22581	0
	4	60	0	0	0	0	40	0
	5	17.3913	0	0	24.6377	14.4928	43.4783	0
	6	10	0	0	1.25	27.5	61.25	0
	7	3.1746	0	0	3.1746	38.0952	55.5556	0
	8	10.4478	0	0	1.49254	16.4179	71.6418	0
	9	13.5135	0	0	3.6036	72.973	9.90991	0
	10	14.1304	0	0	84.7826	1.08696	0	0
	11	23.3333	0	0	0	33.3333	43.3333	0
	12	23.6559	0	0	0	54.8387	21.5054	0
	13	18.0328	0	6.55738	70.4918	1.63934	3.27869	0
	14	17.6471	0	0	6.72269	58.8235	16.8067	0
Mouse 3 WT	1	28.8732	0	0	3.52113	56.338	11.2676	0
	2	35.8209	0	0	4.47761	43.2836	16.4179	0
	3	17.4312	0	0	3.66972	61.4679	17.4312	0
	4	50	0	0	5.76923	23.0769	21.1538	0
	5	33.8843	0	0	34.7107	25.6198	5.78512	0
	6	99.1935	0	0	0	0.806452	0	0
	7	42.5926	0	0	5.55556	24.0741	27.7778	0
	8	31.1828	0	1.07527	67.7419	0	0	0
	9	58.042	0	0	3.14685	19.9301	18.8811	0
	10	35.8974	1.28205	0	6.41026	35.8974	20.5128	0
	11	14.0244	0.609756	0	85.3659	0	0	0
	12	13.4615	0	0	7.69231	59.6154	19.2308	0
	13	91.2621	0	0	0	3.8835	4.85437	0
	14	44.3662	0	0	10.5634	30.9859	14.0845	0
	15	52.0833	0	0	35.4167	12.5	0	0
	Average WT	32.2799	0.0439955	0.177503	17.1369	24.2538	26.1078
1 week denervation
	fiber number	% negatif nuclei	% MYH4 nuclei	% MYH4+1 nuclei	% Myh1 nuclei	% Myh1+2 nuclei	% Myh2 nuclei	% Myh4+1+2 nuclei
Mouse 1 Den	1	96.3158	0	0	1.57895	0	2.10526	0
	2	55.618	0	0	1.1236	24.7191	18.5393	0
	3	49.635	0	0	0	5.10949	45.2555	0
	4	75.1269	0.507614	0	0	2.03046	22.335	0
	5	46.7662	0	0	0	23.8806	29.3532	0
	6	80.2752	0	0	0.917431	0	18.8073	0
	7	61.4679	0	0	0	16.5138	22.0183	0
	8	65.9341	0	0	0	0	34.0659	0
	9	83.3333	0	0	0	0	16.6667	0
	10	79.1209	0	0	0	4.3956	16.4835	0
	11	97.619	0	0	0	0	2.38095	0
	12	63.9535	0	0	0	13.9535	22.093	0
	13	88.1579	0	0	6.57895	0	5.26316	0
	14	81.7204	0	0	0	1.07527	17.2043	0
	15	93.8596	0	0	0	0	6.14035	0
	16	55.5556	0	0	0	7.40741	37.037	0
	17	77.9412	0	0	0	0	22.0588	0
	18	41.6667	0	0	0	16.6667	41.6667	0
Mouse 2 Den	1	50.5618	0	0	2.24719	2.24719	44.9438	0
	2	43.5374	0	0	4.08163	25.8503	26.5306	0
	3	48.1481	0	0	2.46914	0	49.3827	0
	4	98.4127	0	0	0	0	1.5873	0
	5	68.6441	0	0	11.8644	0	19.4915	0
	6	76.1194	0	0	4.47761	5.97015	13.4328	0
	7	75.2809	0	0	0	1.1236	23.5955	0
	8	98.7805	0	0	0	1.21951	0	0
	9	38.6598	0	0	0.515464	4.12371	56.701	0
	10	45.9459	0	0	4.05405	8.10811	41.8919	0
	11	90.3448	0	0	9.65517	0	0	0
	12	58.0645	0	0	24.7312	8.60215	8.60215	0
	13	71.1864	0	0	18.6441	0	10.1695	0
Mouse 3 Den	1	68.4932	0	0	30.137	0	1.36986	0
	2	21.3675	0	0	0	26.4957	52.1368	0
	3	26.4	0	0	0	16	57.6	0
	4	98.9744	0	0	0	0	1.02564	0
	5	30.1587	0	0	15.873	20.6349	33.3333	0
	6	18.6047	0	0	47.907	15.3488	18.1395	0
	7	91.8605	0	0	4.65116	0	3.48837	0
	8	25	0	0	0	14.7059	60.2941	0
	9	43.4343	0	0	54.5455	0.505051	1.51515	0
	10	46.9565	0	0	0.869565	27.8261	24.3478	0
	11	33.3333	0	0	1.14943	13.7931	51.7241	0
	12	20.4082	0	0	0	37.7551	41.8367	0
	Average denerv	62.3894	0.011805	0	5.7691	8.04794	23.7817	0

## Sheet: Fig 4G EDL
	fiber number	% negatif nuclei	% one MYH monoallelic	% one MYH biallelic	% two MYH same allele	% two MYH different allele	% three MYH
mouse 1 WT	1	5.95238	28.5714	65.4762	0	0	0
	2	7.52688	37.6344	53.7634	1.07527	0	0
	3	4.3956	27.4725	68.1319	0	0	0
	4	7.84314	34.3137	57.8431	0	0	0
	5	9.45946	36.4865	54.0541	0	0	0
	6	21.1268	25.3521	28.169	2.8169	22.5352	0
	7	11.1111	29.1667	59.7222	0	0	0
	8	18.75	37.5	43.75	0	0	0
	9	16.6667	40.4762	42.8571	0	0	0
	10	9.375	39.0625	50	0	1.5625	0
	11	2.85714	31.4286	65.7143	0	0	0
	12	2.38095	28.5714	69.0476	0	0	0
	13	2.94118	20.5882	76.4706	0	0	0
	14	0	39.1304	60.8696	0	0	0
	15	10.7143	39.2857	50	0	0	0
	16	5.40541	35.1351	59.4595	0	0	0
	17	6.81818	31.8182	61.3636	0	0	0
	18	9.30233	34.8837	55.814	0	0	0
	19	5.76923	34.6154	59.6154	0	0	0
	20	7.8125	42.1875	50	0	0	0
	21	19.3277	32.7731	36.1345	5.04202	6.72269	0
	22	5.76923	26.9231	61.5385	1.92308	3.84615	0
	23	10.9375	31.25	57.8125	0	0	0
	24	9.09091	20	49.0909	14.5455	7.27273	0
	25	3.0303	45.4545	51.5152	0	0	0
	26	9.78261	30.4348	59.7826	0	0	0
mouse 2 WT	1	19.7183	23.9437	44.3662	2.8169	9.15493	0
	2	17.6471	25.4902	56.8627	0	0	0
	3	6.66667	32.7273	60.6061	0	0	0
	4	15.2439	31.7073	53.0488	0	0	0
	5	8.06452	25.8065	46.7742	8.06452	11.2903	0
	6	11.25	41.25	47.5	0	0	0
	7	16.5049	29.1262	54.3689	0	0	0
	8	12	28	59	1	0	0
	9	14.9425	22.9885	62.069	0	0	0
	10	9.80392	21.5686	68.6275	0	0	0
	11	7.89474	32.4561	59.6491	0	0	0
	12	4.22535	33.0986	62.6761	0	0	0
	13	21.4953	36.4486	36.4486	0.934579	4.6729	0
	14	4.79042	30.5389	64.6707	0	0	0
	15	12.037	40.7407	34.2593	5.55556	7.40741	0
	16	11.8182	28.1818	60	0	0	0
	17	14.5455	29.0909	56.3636	0	0	0
	18	29.1667	33.3333	37.5	0	0	0
	19	7.8125	32.8125	59.375	0	0	0
	20	20.339	25.4237	54.2373	0	0	0
mouse 3 WT	1	66.2162	1.35135	4.05405	28.3784	0	0
	2	8	25.3333	66.6667	0	0	0
	3	12.7273	21.8182	65.4545	0	0	0
	4	37.037	13.5802	23.4568	14.8148	11.1111	0
	5	20.8955	29.8507	49.2537	0	0	0
	6	49.2308	9.23077	13.8462	27.6923	0	0
	7	10.9756	24.3902	64.6341	0	0	0
	8	14.4737	19.7368	65.7895	0	0	0
	9	9.65517	18.6207	71.7241	0	0	0
	10	17.1717	13.1313	69.697	0	0	0
	11	46.3415	14.6341	4.87805	34.1463	0	0
	12	27.7228	22.7723	46.5347	2.9703	0	0
	13	5.26316	21.0526	73.6842	0	0	0
	14	6.95652	33.913	59.1304	0	0	0
	15	10.8108	23.4234	65.7658	0	0	0
	16	10.3896	27.2727	62.3377	0	0	0
	17	8.33333	22.9167	68.75	0	0	0
	18	3.84615	28.8462	66.3462	0	0.961538	0
	19	22.5806	8.60215	9.67742	59.1398	0	0
	20	10.7914	25.8993	63.3094	0	0	0
	Average WT	13.4778	28.358	53.6574	3.1957	1.31117	0
1 week denervation
	fiber number	% negatif nuclei	% one MYH monoallelic	% one MYH biallelic	% two MYH same allele	% two MYH different allele	% three MYH
mouse 1 denerv	1	61.2903	23.3871	7.25806	2.41935	0.806452	4.83871
	2	53.3981	18.4466	22.3301	2.91262	2.91262	0
	3	56.3636	29.0909	10	1.81818	2.72727	0
	4	57.6087	26.087	4.34783	0	0	11.9565
	5	66.6667	19.0476	11.1111	0	2.38095	0.793651
	6	61.6822	29.9065	5.60748	1.86916	0.934579	0
	7	17.4603	41.2698	28.5714	4.7619	6.34921	1.5873
	8	41.7391	37.3913	12.1739	1.73913	6.95652	0
	9	77.5701	14.9533	7.47664	0	0	0
	10	73.8636	14.7727	5.11364	1.70455	2.84091	1.70455
	11	69.5238	14.2857	9.52381	1.90476	4.7619	0
	12	80.3922	15.6863	3.92157	0	0	0
	13	75.4717	17.9245	5.66038	0	0.943396	0
	14	73.5714	21.4286	3.57143	0	0	1.42857
	15	89.8876	6.74157	3.37079	0	0	0
	16	60.9929	21.2766	15.6028	0.70922	1.41844	0
	17	34.5912	16.3522	37.7358	2.51572	8.80503	0
	18	47.4359	44.2308	7.69231	0	0	0.641026
	19	75.7895	16.8421	6.31579	0	1.05263	0
	20	29.0909	20	36.3636	0	14.5455	0
mouse 2 Den	1	64.8148	24.0741	9.25926	0	0	0
	2	53.9683	33.3333	11.1111	1.5873	0	0
	3	62.963	23.4568	8.64198	1.23457	3.7037	0
	4	63.9344	9.83607	26.2295	0	0	0
	5	28.4553	21.1382	17.0732	32.5203	0.813008	0
	6	60.9756	28.4553	9.7561	0.813008	0	0
	7	37.7358	5.66038	5.66038	50.9434	0	0
	8	73.5294	20.5882	2.94118	2.94118	0	0
	9	62	22	6.66667	2.66667	4	0.666667
	10	78.8991	3.66972	6.42202	9.17431	0	0
	11	61.8644	22.8814	11.0169	0	3.38983	0
	12	42.3913	27.7174	27.1739	0	2.71739	0
	13	64.2857	28.5714	7.14286	0	0	0
	14	35.8209	37.3134	20.8955	0	5.97015	0
	15	51.5152	28.7879	19.697	0	0	0
	16	55.3846	31.5385	13.0769	0	0	0
	17	70.4225	21.1268	8.4507	0	0	0
	18	51.1364	18.1818	29.5455	1.13636	0	0
	19	60	25.7143	10	0	2.85714	0
	20	72.1311	13.1148	14.7541	0	0	0
mouse 3 Den	1	36.7647	11.7647	22.0588	13.2353	16.1765	0
	2	18.4211	34.2105	34.2105	2.63158	10.5263	0
	3	33.8235	17.6471	36.7647	4.41176	7.35294	0
	4	43.4211	28.9474	26.3158	0	1.31579	0
	5	68.6957	24.3478	6.95652	0	0	0
	6	26.6667	38.3333	16.6667	1.66667	1.66667	0
	7	58.5106	28.7234	9.57447	2.12766	1.06383	0
	8	51.8072	33.7349	9.63855	0	1.20482	0
	9	27.0492	42.623	19.6721	0.819672	6.55738	0
	10	46.4646	26.2626	21.2121	0	6.06061	0
	11	64.3836	31.5068	2.73973	0	1.36986	0
	12	49.0741	38.8889	11.1111	0	0	0
	13	15.3846	36.2637	36.2637	1.0989	10.989	0
	14	9.41176	48.2353	41.1765	0	1.17647	0
	15	30.2521	19.3277	23.5294	23.5294	1.68067	0
	16	50	33.75	8.75	0	1.25	0
	17	34.8214	25	30.3571	4.46429	5.35714	0
	18	32.1429	57.1429	10.7143	0	0	0
	19	22.5806	41.9355	35.4839	0	0	0
	20	34.0909	38.6364	27.2727	0	0	0
	Average den	51.8397	25.8927	15.6622	2.98928	2.57724	0.393617

## Sheet: Fig 4G Sol
	fiber number	% negatif nuclei	% one MYH monoallelic	% one MYH biallelic	% two MYH same allele	% two MYH different allele	% three MYH
Mouse 1 WT	1	8.51064	34.0426	57.4468	0	0	0
	2	11.1111	44.4444	44.4444	0	0	0
	3	3.7037	33.3333	44.4444	11.1111	7.40741	0
	4	7.31707	39.0244	39.0244	4.87805	9.7561	0
	5	7.22892	21.6867	28.9157	2.40964	39.759	0
	6	42.7632	23.6842	19.0789	0	14.4737	0
	7	3.125	15.625	18.75	0	62.5	0
	8	7.69231	7.69231	30.7692	3.84615	50	0
	9	0	35.4839	22.5806	6.45161	35.4839	0
	10	30	15	20	5	30	0
	11	24.7059	14.1176	30.5882	0	30.5882	0
	12	82.3529	7.05882	10.5882	0	0	0
	13	25	26.3889	37.5	0	11.1111	0
	14	96.2264	1.88679	1.88679	0	0	0
Mouse 2 WT	1	31.0345	24.1379	22.4138	0	22.4138	0
	2	18.1818	54.5455	27.2727	0	0	0
	3	32.8671	16.7832	29.3706	0	20.979	0
	4	96.7742	0	3.22581	0	0	0
	5	60	17.7778	22.2222	0	0	0
	6	17.3913	30.4348	37.6812	10.1449	4.34783	0
	7	10	30	32.5	1.25	26.25	0
	8	3.1746	26.9841	31.746	11.1111	26.9841	0
	9	10.4478	31.3433	41.791	8.95522	7.46269	0
	10	13.5135	9.00901	4.5045	70.2703	2.7027	0
	11	14.1304	21.7391	63.0435	1.08696	0	0
	12	23.3333	21.6667	21.6667	30	3.33333	0
	13	23.6559	10.7527	10.7527	54.8387	0	0
	14	18.0328	19.6721	54.0984	4.91803	3.27869	0
Mouse 3 WT	1	17.6471	14.2857	9.2437	57.1429	1.68067	0
	2	28.8732	8.4507	6.33803	56.338	0	0
	3	35.8209	7.9602	12.9353	42.2886	0.995025	0
	4	17.4312	10.0917	11.0092	60.5505	0.917431	0
	5	50	11.5385	15.3846	21.1538	1.92308	0
	6	33.8843	19.0083	21.4876	24.7934	0.826446	0
	7	99.1935	0	0	0.806452	0	0
	8	42.5926	25.9259	7.40741	22.2222	1.85185	0
	9	31.1828	24.7312	43.0108	1.07527	0	0
	10	58.042	13.2867	8.74126	18.5315	1.3986	0
	11	35.8974	20.5128	7.69231	35.8974	0	0
	12	14.0244	32.9268	53.0488	0	0	0
	13	13.4615	19.2308	7.69231	59.6154	0	0
	14	91.2621	3.8835	0.970874	3.8835	0	0
	15	44.3662	14.7887	9.85915	26.7606	4.22535	0
	16	52.0833	25	10.4167	12.5	0	0
	Average WT	31.5463	20.1349	23.4897	15.2234	9.60568	0
	fiber number	% negatif nuclei	% one MYH monoallelic	% one MYH biallelic	% two MYH same allele	% two MYH different allele	% three MYH
Mouse 1 Den	1	96.3158	3.15789	0.526316	0	0	0
	2	55.618	6.74157	12.9213	24.7191	0	0
	3	49.635	14.5985	30.6569	5.10949	0	0
	4	75.1269	11.6751	11.1675	2.03046	0	0
	5	46.7662	4.97512	24.3781	21.8905	1.99005	0
	6	80.2752	11.4679	8.25688	0	0	0
	7	61.4679	4.58716	17.4312	16.5138	0	0
	8	65.9341	20.3297	13.7363	0	0	0
	9	83.3333	5.30303	11.3636	0	0	0
	10	79.1209	10.989	5.49451	4.3956	0	0
	11	97.619	2.38095	0	0	0	0
	12	63.9535	4.65116	17.4419	13.9535	0	0
	13	88.1579	6.57895	5.26316	0	0	0
	14	81.7204	7.52688	9.67742	0	1.07527	0
	15	93.8596	1.75439	4.38596	0	0	0
	16	55.5556	14.8148	22.2222	7.40741	0	0
	17	77.9412	9.31373	12.7451	0	0	0
	18	41.6667	18.75	22.9167	16.6667	0	0
Mouse 2 Den	1	50.5618	29.2135	17.9775	2.24719	0	0
	2	43.5374	17.6871	12.9252	25.1701	0.680272	0
	3	48.1481	34.5679	17.284	0	0	0
	4	98.4127	1.5873	0	0	0	0
	5	68.6441	23.7288	7.62712	0	0	0
	6	76.1194	11.9403	5.97015	0	5.97015	0
	7	75.2809	15.7303	7.86517	1.1236	0	0
	8	98.7805	0	0	1.21951	0	0
	9	38.6598	28.866	28.3505	3.09278	1.03093	0
	10	45.9459	27.027	18.9189	4.72973	3.37838	0
	11	90.3448	8.96552	0.689655	0	0	0
	12	58.0645	16.129	17.2043	3.22581	5.37634	0
	13	71.1864	16.9492	11.8644	0	0	0
Mouse 3 Den	1	68.4932	12.3288	19.1781	0	0	0
	2	21.3675	22.2222	29.9145	26.4957	0	0
	3	26.4	24.8	32.8	16	0	0
	4	98.9744	0.512821	0.512821	0	0	0
	5	30.1587	25.9259	23.2804	7.40741	13.2275	0
	6	18.6047	38.1395	27.907	5.11628	10.2326	0
	7	91.8605	2.32558	5.81395	0	0	0
	8	25	16.1765	44.1176	14.7059	0	0
	9	43.4343	27.7778	28.2828	0	0.505051	0
	10	46.9565	14.7826	10.4348	27.8261	0	0
	11	33.3333	21.8391	31.0345	13.7931	0	0
	12	20.4082	10.2041	31.6327	35.7143	2.04082	0
		62.3894	14.1633	15.3993	6.98963	1.05831	0

## Sheet: Fig 5F 
	fiber number	% nuclei Myh4+AldoA	% nuclei Myh4 alone	% nuclei AldoA alone	% negatif nuclei
Mouse 1 WT	1	87.0588	5.88235	1.17647	5.88235
	2	73.4375	14.0625	4.6875	7.8125
	3	71.0744	25.6198	1.65289	1.65289
	4	92.5	5	0	2.5
	5	57.8947	28.9474	0	13.1579
Mouse 2 WT	1	69.8795	20.4819	1.20482	8.43373
	2	67.6056	25.3521	0	7.04225
	3	71.2963	21.2963	0.925926	6.48148
	4	73.8318	11.215	1.86916	13.0841
	5	82.4561	11.4035	0.877193	5.26316
Mouse 3 WT	1	68.9655	12.069	3.44828	15.5172
	2	68.4211	21.0526	0	10.5263
	3	74.3243	19.5946	0	6.08108
	4	70.2128	18.0851	1.06383	10.6383
	5	83.75	11.25	0	5
	Average	74.1806	16.7541	1.12707	7.93822

## Sheet: Fig 5H 
	fiber number	% nuclei Myh2+Idh2	% nuclei Myh2 alone	% nuclei Idh2 alone	% negatif nuclei
Mouse 1 WT	1	85.9375	7.03125	3.125	3.90625
	2	47.7778	24.4444	3.33333	24.4444
	3	50	39.4737	0	10.5263
	4	59	15.5	2.5	23
	5	62.931	7.75862	6.89655	22.4138
Mouse 2 WT	1	71.6981	3.30189	6.13208	18.8679
	2	46.5517	25.8621	8.62069	18.9655
	3	67.1429	14.2857	2.85714	15.7143
	4	55	22.5	2.5	20
	5	49.2537	29.8507	12.6866	8.20896
Mouse 3 WT	1	52.5424	25.4237	1.69492	20.339
	2	61.8644	3.38983	5.9322	28.8136
	3	67.3469	2.04082	12.2449	18.3673
	4	43.5484	12.9032	12.9032	30.6452
	5	52.809	12.3596	4.49438	30.3371
	Average	58.2269	16.4084	5.72807	19.6366

## Sheet: Fig 6C
Number of fiber in Quadriceps WT						Number of fiber in EDL WT						Number of fiber in Sol WT
fibre type	Mouse 1 WT	Mouse 2 WT	Mouse 3 WT			fibre type	Mouse 1 WT	Mouse 2 WT	Mouse 3 WT			fibre type	Mouse 1 WT	Mouse 2 WT
Myh 4	27	23	18			Myh 4	22	16	15			Myh 4	0	0
Myh 4+1	2	0	2			Myh 4+1	3	3	1			Myh 4+1	0	0
Myh 1	1	0	0			Myh 1	1	1	4			Myh 1	2	4
Myh 1+2	0	0	0			Myh 1+2	1	0	0			Myh 1+2	15	15
Myh 2	0	0	0			Myh 2	0	0	0			Myh 2	4	0
Myh 7	0	0	0			Myh 7	0	0	0			Myh 7	15	11
Myh 4+1+2	0	0	0			Myh 4+1+2	0	0	0			Myh 4+1+2	0	0
total number	30	23	20			total number	27	20	20			total number	36	30
% of fiber in Quadriceps WT						% of fiber type in EDL WT						% of fiber type in SOl WT
fibre type	Mouse 1 WT	Mouse 2 WT	Mouse 3 WT			fibre type	Mouse 1 WT	Mouse 2 WT	Mouse 3 WT			fibre type	Mouse 1 WT	Mouse 2 WT
Myh 4	90	100	90			Myh 4	84.6154	80	75			Myh 4	0	0
Myh 4+1	6.66667	0	10			Myh 4+1	11.5385	15	5			Myh 4+1	0	0
Myh 1	3.33333	0	0			Myh 1	3.84615	5	20			Myh 1	5.55556	13.3333
Myh 1+2	0	0	0			Myh 1+2	3.84615	0	0			Myh 1+2	41.6667	50
Myh 2	0	0	0			Myh 2	0	0	0			Myh 2	11.1111	0
Myh 7	0	0	0			Myh 7	0	0	0			Myh 7	41.6667	36.6667
Myh 4+1+2	0	0	0			Myh 4+1+2	0	0	0			Myh 4+1+2	0	0
						Number of fiber in EDL 1 week denervation						Number of fiber in sol 1 week denervation
						fibre type	Mouse 1 den	Mouse 2 den	Mouse 3 den			fibre type	Mouse 1 den	Mouse 2 den	Mouse 3 den
						Myh 4	6	9	7			Myh 4	0	0	0
						Myh 4+1	5	4	7			Myh 4+1	0	0	0
						Myh 1	1	0	1			Myh 1	0	1	2
						Myh 1+2	7	3	4			Myh 1+2	7	6	8
						Myh 2	0	1	0			Myh 2	8	4	0
						Myh 7	0	0	0			Myh 7	5	9	10
						Myh 4+1+2	1	3	1			Myh 4+1+2	0	0	0
						total number	20	20	20			total number	20	20	20
						% of fiber in EDL 1 week denervation						% of fiber in EDL 1 week denervation
						fibre type	EDL1 denerv	EDL2 denerv	EDL3 denerv			fibre type	Mouse 1 den	Mouse 2 den	Mouse 3 den
						Myh 4	30	45	35			Myh 4	0	0	0
						Myh 4+1	25	20	35			Myh 4+1	0	0	0
						Myh 1	5	0	5			Myh 1	0	5	10
						Myh 1+2	35	15	20			Myh 1+2	35	30	40
						Myh 2	0	5	0			Myh 2	40	20	0
						Myh 7	0	0	0			Myh 7	25	45	50
						Myh 4+1+2	5	15	5			Myh 4+1+2	0	0	0

## Sheet: Fig 6D 
	Same number of fiber type than 6C
Number of hybrid fiber in Quadriceps WT						Number of hybrid fiber in EDL WT							Number of hybrid fiber in EDL denerv 1week						Number of hybrid fiber in Soleus WT					Number of hybrid fiber in EDL denerv 1week
	Mouse 1 WT	Mouse 2 WT	Mouse 3 WT				Mouse 1 WT	Mouse 2 WT	Mouse 3 WT					Mouse 1 dene	Mouse 2 dene	Mouse 3 dene				Mouse 1 WT	Mouse 2 WT				Mouse 1 dene	Mouse 2 dene	Mouse 3 dene
Pure	28	23	18			Pure	23	17	19				Pure	7	10	8			Pure	21	15			Pure	13	14	12
Hybrid	2	0	2			Hybrid	4	3	1				Hybrid	13	10	12			Hybrid	15	15			Hybrid	7	6	8
Total	30	23	20			Total	27	20	20				Total	20	20	20			Total	36	30			Total	20	20	20
% of hybrid fiber in Quadriceps WT						% of hybrid fiber in EDL WT							% of hybrid fiber in EDL denerv 1 week						% of hybrid fiber in Sol WT					% of hybrid fiber in Sol denervation 1 week
	Mouse 1 WT	Mouse 2 WT	Mouse 3 WT				Mouse 1 WT	Mouse 2 WT	Mouse 3 WT					Mouse 1 dene	Mouse 2 dene	Mouse 3 dene				Mouse 1 WT	Mouse 2 WT				Mouse 1 dene	Mouse 2 dene	Mouse 3 dene
Pure	93.3333	100	90			Pure	88.4615	85	95				Pure	35	50	40			Pure	58.3333	50			Pure	65	70	60
Hybrid	6.66667	0	10			Hybrid	15.3846	15	5				Hybride	65	50	60			Hybride	41.6667	50			Hybride	35	30	40

## Sheet: Fig 6F
Number of fiber in EDL WT						Number of fiber in EDL Six1 lox/lox HSAcre mutant
fibre type	Mouse 1 WT	Mouse 2 WT	Mouse 3 WT			fibre type	Mouse 1 Mut	Mouse 2 Mut	Mouse 3 Mut
Myh 4	22	16	15			Myh 4	8	4	1
Myh 4+1	3	3	1			Myh 4+1	19	7	5
Myh 1	1	1	4			Myh 1	6	1	1
Myh 1+2	1	0	0			Myh 1+2	0	1	1
Myh 2	0	0	0			Myh 2	0	0	0
Myh 7	0	0	0			Myh 7	0	0	0
Myh 4+1+2	0	0	0			Myh 4+1+2	0	0	0
total number	27	20	20			total number	33	13	8
% of fiber type in EDL WT						% of fiber type in EDL in Six1 lox/lox HSA cre mutant
fibre type	Mouse 1 WT	Mouse 2 WT	Mouse 3 WT			fibre type	Mouse 1 Mut	Mouse 2 Mut	Mouse 3 Mut
Myh 4	84.6154	80	75			Myh 4	24.2424	30.7692	12.5
Myh 4+1	11.5385	15	5			Myh 4+1	57.5758	53.8462	62.5
Myh 1	3.84615	5	20			Myh 1	18.1818	7.69231	12.5
Myh 1+2	3.84615	0	0			Myh 1+2	0	7.69231	12.5
Myh 2	0	0	0			Myh 2	0	0	0
Myh 7	0	0	0			Myh 7	0	0	0
Myh 4+1+2	0	0	0			Myh 4+1+2	0	0	0

## Sheet: Fig 6G
Number of hybrid fiber in EDL WT							Number of hybrid fiber in EDL denerv 1week
	Mouse 1 WT	Mouse 2 WT	Mouse 3 WT					Mouse 1 Mut	Mouse 2 Mut	Mouse 3 Mut
Pure	23	17	19				Pure	14	5	2
Hybrid	4	3	1				Hybrid	19	8	6
Total	27	20	20				Total	33	13	8
% of hybrid fiber in EDL WT							% of hybrid fiber in EDL denerv 1 week
	Mouse 1 WT	Mouse 2 WT	Mouse 3 WT					Mouse 1 Mut	Mouse 2 Mut	Mouse 3 Mut
Pure	88.4615	85	95				Pure	42.4242	38.4615	25
Hybrid	15.3846	15	5				Hybride	57.5758	61.5385	75

[truncated: 3 more sheets: Fig7 D, Fig 7E, Fig 7F]
